# Supplementary material for: Obesity due to MC4R deficiency is associated with reduced cholesterol, triglycerides and cardiovascular disease risk
Source: Nat Med. 2025 Oct 16;31(12):4180–8. doi: 10.1038/s41591-025-03976-1 (PMC12705457; doi:10.1038/s41591-025-03976-1)
Supplement: Supplementary file 2 — Supplementary Tables 1–15. [file 41591_2025_3976_MOESM2_ESM.xlsx]

## Sheet: Table S1
Table S1. Probands in the GOOS cohort and family members with pathogenic MC4R mutations
Legend: MC4R variants identified in GOOS probands and family members. Age, Sex, Ethnicity, Body mass index (BMI), and BMI SDS for children under 18 years, are recorded where available. Het denotes heterozygous; Hom, homozygous. Het* denotes compound heterozygous. Het- denotes two variants on the same allele. Het^ denotes that it is unknown whether variants are biallelic. § denotes functional and …
MC4R variant (p.)	Number of probands with variant	Number of family members with variant	Proband/Family member	Variant zygosity	Age (years)	Sex	Ethnicity	BMI (kg/m2)	BMI (SDS)
T11A	2	4	Proband	Het	12.35	M	Caucasian	37.3	3.58059
			Family member	Het	32.72	F	Caucasian	29.8
			Family member	Het	15.63	F	Caucasian	25.6	1.588
			Family member	Het	21.05	F	Caucasian	22.8
			Proband	Het	7.78	F	Caucasian	29.6	3.68818
			Family member	Het	43.37	F	Caucasian	29.4
S19G	1	2	Proband	Het	2.09	F	Caucasian	36.55	6.7758
			Family member	Het	40.22	F	Caucasian	42.41
			Family member	Het	3.93	M	Caucasian	34.11	6.38841
Y21X	3	6	Proband	Hom	6.18	F	Caucasian	36.1	5.04577
			Family member	Het		F	Caucasian
			Family member	Het		M	Caucasian
			Proband	Hom	2.91	F	Pakistani	28	5.1007
			Family member	Het	31.3	F	Pakistani
			Family member	Het	31.3	M	Pakistani
			Proband	Het	4.06	M	Indian	23.2	3.96427
			Family member	Het	48.09	M	Indian	49.6
			Family member	Het	4.82	F	Indian	20.9	2.72299
S30F	1	2	Proband	Het	4.53	F	Caucasian	26.7	4.41947
			Family member	Het	34.58	F	Caucasian	22.3
			Family member	Het	16.71	M	Caucasian	36.3	3.26475
G34A	1	3	Proband	Het	14.4	F	Caucasian	34	3.08772
			Family member	Het	48.49	F	Caucasian	33
			Family member	Het	20.84	F	Caucasian	26.2
			Family member	Het	18.64	F	Caucasian	33.4
G34RfsX4	1	2	Proband	Hom	10.51	M	Indian	27.9	2.99887
			Family member	Het		F	Indian
			Family member	Het		M	Indian
D37V; Y35X	24	50	Proband	Het-	9.98	M	Caucasian	54.6	4.43492
			Family member	Het-	42.53	M	Caucasian	31.9
			Family member	Het-	44.98	F	Caucasian	37.2
			Proband	Het-	21.12	F	Caucasian	48.7
			Family member	Het-	44.33	F	Caucasian	34.3
			Family member	Het-	15.18	M	Caucasian	37.6	3.44456
			Proband	Het-	11.6	F	Caucasian	27.7	2.59434
			Family member	Het-	39.52	M	Caucasian	38.6
			Family member	Het-	10.22	M	Caucasian	23.5	2.35699
			Proband	Het-	12.16	M	Caucasian	26.9	2.59751
			Family member	Het-	42.82	M	Caucasian	25.2
			Proband	Het-	5.16	M	Caucasian	31.9	5.55049
			Family member	Het-	49.22	M	Caucasian	35.75
			Proband	Het-	15.57	F	Caucasian	43.3	3.86073
			Family member	Het-	48.11	F	Caucasian	51.6
			Family member	Het-	22.54	F	Caucasian	41.7
			Family member	Het-	50.9	F	Caucasian	40.5
			Family member	Het-	45.93	F	Caucasian	44.4
			Family member	Het-	43.7	M	Caucasian	29.2
			Proband	Het-	9.08	F	Latino	29.7	3.34641
			Proband	Het-	12.29	M	Caucasian	31.7	3.15647
			Family member	Het-	41.05	M	Caucasian	27.2
			Family member	Het-	18.25	M	Caucasian	36.3
			Family member	Het-	4.91	F	Caucasian	21.4	2.88369
			Family member	Het-	2.81	F	Caucasian	20.1	2.48341
			Family member	Het-	1.23	F	Caucasian
			Proband	Het-	21.94	F	Caucasian	48.8
			Family member	Het-	49.19	F	Caucasian	30.3
			Family member	Het-	70.2	F	Caucasian	40.7
			Family member	Het-	42.86	M	Caucasian	53.3
			Proband	Het-	5.73	F	Caucasian	25.5	3.76064
			Family member	Het-	4.22	F	Caucasian	26.8	4.53268
			Family member	Het-	43.21	M	Caucasian	36.3
			Proband	Het-	10.94	M	Caucasian	23.2	2.14968
			Proband	Het-	2.41	F	Caucasian	33	6.17219
			Family member	Het-	45.81	M	Caucasian	28.9
			Proband	Het-	16.2	F	Caucasian	55.4	4.51396
			Proband	Het-	2.88	M	Caucasian	30.5	5.97342
			Family member	Het-	30.69	F	Caucasian	39.6
			Family member	Het-	55.37	F	Caucasian	37.4
			Family member	Het-	30.69	F	Caucasian	32.5
			Family member	Het-	2.4	M	Caucasian	21.5	3.05086
			Family member	Het-	31.64	F	Caucasian	46.3
			Family member	Het-	6.7	M	Caucasian
			Family member	Het-	4.33	M	Caucasian	26.7	4.92248
			Proband	Het-	3.79	M	Caucasian	29.8	5.69942
			Family member	Het-	51.35	F	Caucasian	26.4
			Proband	Het-	15.37	F	Caucasian	56.6	4.55917
			Family member	Het-	49.43	F	Caucasian	54.4
			Family member	Het-	21.42	M	Caucasian	29
			Proband	Het-	16.47	M	Caucasian	38	3.42691
			Family member	Het-	22.78	M	Caucasian	41.1
			Proband	Het-	6.54	M	Caucasian	34.9	5.06333
			Family member	Het-	46.06	F	Caucasian	21.5
			Family member	Het-		M	Caucasian
			Proband	Het-	2.87	M	Caucasian	25.6	4.69037
			Proband	Het-	6.85	M	Caucasian	32	4.62277
			Family member	Het-	30.49	F	Caucasian	29.4
			Proband	Het-	5.13	F	Caucasian	23.7	3.52534
			Family member	Het-	32.55	F	Caucasian	49.75
			Family member	Het-	54.77	F	Caucasian	50.2
			Family member	Het-	77.4	F	Caucasian	35.4
			Proband	Het-	9.73	M	Caucasian	30.9	3.47303
			Family member	Het-		F	Caucasian
			Family member	Het-	2.67	F	Caucasian	25.8	4.55453
			Family member	Het-	21.38	M	Caucasian	30.65
			Family member	Het-	64.18	F	Caucasian	31.5
			Proband	Het-	9.29	F	Caucasian	29.5	3.27452
			Family member	Het-	47.8	M	Caucasian	38
			Family member	Het-	8.34	F	Caucasian	30.4	3.6192
			Proband	Het-	11.61	F	Caucasian	33.9	3.36878
			Family member	Het-	54.37	F	Caucasian	33.1
			Family member	Het-	14.52	F	Caucasian	41	3.73366
			Family member	Het-	10.83	F	Caucasian	39.7	3.93485
D37V;Y35X; S180P	1	0	Proband	Het*	3.37	F	Caucasian	24.8	4.20459
E42K	1	1	Proband	Het	9.39	F	Caucasian	30.5	3.37445
			Family member	Het	44.64	M	Caucasian	24.6
T53I	1	2	Proband	Het	15.04	F	Caucasian	48.1	4.17207
			Family member	Het	43.47	F	Caucasian	45.3
			Family member	Het	63.89	F	Caucasian	36.1
L54P	1	0	Proband	Het	8.29	F	Turkish	22.5	2.29199
G55D	1	3	Proband	Hom	9.71	F	Pakistani	31.9	3.4653
			Family member	Het	48.12	F	Pakistani	35.9
			Family member	Het		M	Pakistani
			Family member	Het	21.16	F	Pakistani	24.1
G55V	3	0	Proband	Het	17.59	M	Hispanic	61.9	4.58658
			Proband	Het	11.6	M	Hispanic	36.75	3.61262
			Proband	Het	10.72	M	Hispanic	31.2	3.31521
E61G	1	0	Proband	Het	44.01	F	Caucasian	70.7
E61K	11	23	Proband	Het	2.59	F	Caucasian	27.1	4.90769
			Proband	Het	3.99	M	African/Caucasian	36.7	6.70226
			Family member	Het	30.67	F	Caucasian	37.2
			Proband	Het	4.34	F	Caucasian	33.6	5.67691
			Family member	Het		F	Caucasian
			Family member	Het		F	Caucasian
			Proband	Het	15.9	F	Caucasian	49.7	4.24597
			Family member	Het	49.3	F	Caucasian	33.3
			Proband	Het	11.18	M	Caucasian	38.6	3.76071
			Family member	Het	48.43	F	Caucasian	48.3
			Family member	Het	19.82	F	Caucasian	47.2
			Proband	Het	8.45	M	Caucasian	29.7	3.70309
			Proband	Het	13.56	M	Caucasian	45.1	3.91433
			Family member	Het	39.21	F	Caucasian	23.3
			Family member	Het	10.43	F	Caucasian	39.4	3.96941
			Proband	Het	2.36	M	Caucasian	31.3	6.22512
			Family member	Het	19.63	F	Caucasian	29.8
			Family member	Het		F	Caucasian
			Family member	Het	2.97	M	Caucasian	16.9	0.573264
			Family member	Het	29.76	M	Caucasian	29.5
			Family member	Het	7.94	F	Caucasian	19.7	1.58565
			Proband	Het	3.24	F	Caucasian	22.2	3.36744
			Family member	Het	29.7	F	Caucasian	57.1
			Family member	Het	56.15	F	Caucasian	48.9
			Family member	Het	35.69	F	Caucasian	42.2
			Family member	Het	29.89	F	Caucasian	39.3
			Family member	Het	8.46	M	Caucasian	27.15	3.39321
			Family member	Het	3.5	M	Caucasian	16.7	0.596194
			Proband	Het	2.21	M	Caucasian	35.2	7.06282
			Family member	Het	34.84	F	Caucasian	35.2
			Proband	Het	1.92	F	Caucasian	30.8	5.77476
			Family member	Het	32.49	F	Caucasian	34.1
			Family member	Het	10.14	M	Caucasian	24.6	2.58126
			Family member	Het	1.71	F	Caucasian	17.6	0.746333
E61K; H76R	1	0	Proband	Het^	12.68	M	Caucasian	31.8	3.12456
E61K; S180P	1	0	Proband	Het*	3.1	F	Caucasian	23.2	3.72921
N62S	1	13	Proband	Hom	8.63	M	Pakistani	43	4.48251
			Family member	Het	46.71	M	Pakistani	25.4
			Family member	Het	50.71	F	Pakistani	28.95
			Family member	Hom	19.91	M	Pakistani	40.9
			Family member	Hom	17.17	F	Pakistani	48.4	4.16264
			Family member	Hom	9.54	M	Pakistani	28.4	3.25697
			Family member	Hom	4.17	M	Pakistani	25.4	4.62263
			Family member	Het	40.73	M	Pakistani	31.35
			Family member	Het	37.8	F	Pakistani	28.1
			Family member	Het	60.72	M	Pakistani	24.7
			Family member	Het	40.66	M	Pakistani	28.2
			Family member	Het	18.33	F	Pakistani	39.2
			Family member	Het	8.83	F	Pakistani	28.1	3.19322
			Family member	Het	16.14	M	Pakistani	18.4	-0.771972
A68V	2	1	Proband	Het	4.41	F	Caucasian	28.8	4.88403
			Proband	Het	13.74	F	Caucasian	37.1	3.45805
			Family member	Het	51.03	M	Caucasian	26.3
I69R; T162I	1	1	Proband	Het^	17.71	M	Arab	49.2	4.13354
			Family member	Het^	13.71	F	Arab	57.65	4.5992
I69T	3	3	Proband	Hom	4.04	M	Caucasian	43.6	7.34816
			Family member	Het	44.89	F	Caucasian	31.3
			Family member	Het	42.36	F	Caucasian	24.9
			Proband	Het	13.92	M	Caucasian	30.8	2.88924
			Family member	Het		F	Caucasian
			Proband	Het	3.64	M	Caucasian	35.5	6.68135
A70D	1	2	Proband	Het	8.58	F	Caucasian	25.8	2.8943
			Family member	Het	46.02	M	Caucasian	70.5
			Family member	Het	1.81	M	Caucasian	16.5	-0.241455
N72S	1	1	Proband	Het	9.47	F	Caucasian	31.3	3.44857
			Family member	Het	48.54	M	Caucasian	37.35
H76R	4	0	Proband	Het	15.32	M	Caucasian	28.7	2.44261
			Proband	Het	11.91	M	Caucasian	39.6	3.74216
			Proband	Het	8.7	M	Caucasian	33.5	3.95873
			Proband	Het	10.87	M	Caucasian	33.3	3.46791
H76R;T112NfsX11	1	0	Proband	Het*	15.73	M	Caucasian	50.4	4.13443
S77L	1	0	Proband	Het	7.96	M	Caucasian	30.8	3.99095
Y80C	0	2	Family member	Het	43.19	M	Caucasian	41.4
			Family member	Het	3.53	M	Caucasian	26	4.82967
Y80X	2	0	Proband	Het	13.14	F	African/Caucasian	49.9	4.31189
			Proband	Het	16.55	F	Caucasian	49.1	4.20655
C84X	1	0	Proband	Het	2.4	M	Asian/Caucasian	36	7.14868
A89_V93del	1	1	Proband	Het	14.91	F	Caucasian	43.1	3.86842
			Family member	Het	48.41	M	Caucasian	33.3
M91K	1	0	Proband	Hom	15	F	Afghani	42.4	3.81624
L92P	1	2	Proband	Hom	0.61	M	African	26.6	4.49997
			Family member	Het		F	African
			Family member	Het		M	African
V95A	1	0	Proband	Het	6.58	M	Hispanic	26.6	4.04268
V95I	1	0	Proband	Het	11.82	F	Afro-caribbean	32.1	3.15035
N97D	1	10	Proband	Hom	0.82	F	Pakistani	28.4	4.99619
			Family member	Het	27.45	F	Pakistani	37.5
			Family member	Het	30.14	M	Pakistani	30.1
			Family member	Het	7.88	F	Pakistani	25	2.93675
			Family member	Het	3.24	M	Pakistani	20.8	2.91927
			Family member	Hom	1.68	F	Pakistani	29	5.35427
			Family member	Het	42.77	M	Pakistani	43.5
			Family member	Het	38.59	F	Pakistani	35.4
			Family member	Het	20.04	F	Pakistani	35.6
			Family member	Het	13.41	M	Pakistani	33.3	3.19696
			Family member	Het		M	Pakistani
I102N	1	0	Proband	Het	8.79	M	Caucasian	38.7	4.24527
L106P	1	0	Proband	Het	2.16	M	Caucasian	25.2	4.49251
T112M	7	4	Proband	Het	5.01	F	Caucasian	27.4	4.40508
			Family member	Het		M	Caucasian
			Family member	Het	29.17	M	Caucasian	25.6
			Proband	Het	10.94	M	Caucasian	28.9	3.04495
			Family member	Het	38.72	M	Caucasian	24.5
			Proband	Het	12.61	M	Caucasian	27.7	2.64869
			Family member	Het	46.79	M	Caucasian	29.3
			Proband	Het	14.71	F	Caucasian	43.3	3.89004
			Proband	Het	4.67	F	Caucasian	26.2	4.26748
			Proband	Het	4.28	F	Caucasian	34.1	5.7701
			Proband	Het	3.11	M	Caucasian	23.9	4.14876
T112NfsX11	1	3	Proband	Het	15.21	M	Caucasian	49.8	4.09984
			Family member	Het	44.63	F	Caucasian
			Family member	Het	22.39	F	Caucasian	43.8
			Family member	Het		F	Caucasian
Q115Efsx7	2	6	Proband	Het	4.44	F	Caucasian	29.2	4.94716
			Family member	Het	35.34	M	Caucasian	33.8
			Family member	Het	48.53	M	Pakistani	41.6
			Proband	Het	2.38	M	Caucasian	26.7	5.00765
			Family member	Het	33.42	M	Caucasian	40.2
			Family member	Het	1.12	F	Caucasian	19.8	1.73414
			Family member	Het	35.15	F	Caucasian	38.7
			Family member	Het	4.31	F	Caucasian	16.6	0.678181
S116FfsX6	2	0	Proband	Het	16.53	M	Afro-caribbean	33.4	2.96776
			Proband	Hom	2.77	F	Arab	30.54	5.6674
T118SfsX4	2	1	Proband	Het	10	F	Iranian	29.3	3.10373
			Proband	Hom	5.89	F	Iranian	34.1	4.99265
			Family member	Hom	11.32	F	Iranian	42.7	4.06449
D122Y	3	6	Proband	Het	10.04	F	Caucasian	41.5	4.1585
			Family member	Het	42.21	F	Caucasian	37.2
			Family member	Het	17.84	F	Caucasian	29.5	2.17441
			Proband	Het	4.15	M	Caucasian	28.2	5.29772
			Proband	Het	1.77	F	Caucasian	33.7	6.33796
			Family member	Het		M	Caucasian
			Family member	Het	17.89	M	Caucasian	27.2	1.84424
			Family member	Het	7.24	M	Caucasian	21.4	2.63377
			Family member	Het	70.36	F	Caucasian	27.3
I125K	19	40	Proband	Het	3.85	F	Caucasian	28.5	5.00265
			Family member	Het	30.3	F	Caucasian	29.1
			Proband	Het	13.34	F	Caucasian	45.6	4.08869
			Family member	Het	49.39	M	Caucasian	31.5
			Family member	Het	46.04	M	Caucasian	22.2
			Family member	Het	21.07	F	Caucasian	28
			Proband	Het	1.93	M	Caucasian	33.2	6.70579
			Family member	Het	40.07	M	Caucasian	30.7
			Proband	Het	2.59	F	Caucasian	33.3	6.1971
			Family member	Het	22.21	F	Caucasian	45.6
			Family member	Het	44.82	M	Caucasian	30.3
			Proband	Het	2.29	M	Caucasian	52.3	9.22
			Family member	Het	4.59	F	Caucasian	16	0.315926
			Proband	Het	0.67	F	Caucasian	27.9	4.83699
			Family member	Het	22.5	F	Caucasian	44.4
			Family member	Het	41.21	M	Caucasian	53.1
			Family member	Het	40.09	M	Caucasian	62.6
			Proband	Het	13.44	M	Caucasian	36.6	3.46066
			Family member	Het	43.65	F	Caucasian	40.9
			Family member	Het	16.82	M	Caucasian	37.1	3.33502
			Family member	Het	68.85	F	Caucasian	27.6
			Family member	Het	70.84	M	Caucasian	33.2
			Family member	Het	40.04	F	Caucasian	36.7
			Family member	Het	38.65	M	Caucasian	51.25
			Proband	Het	1.86	M	Caucasian	30	5.92681
			Proband	Het	12.74	F	Caucasian	38	3.61657
			Family member	Het	53.59	F	Caucasian	38.3
			Proband	Het	1.02	M	Caucasian	23.9	3.53556
			Family member	Het	24.15	F	Caucasian	46.4
			Family member	Het	7.07	F	Caucasian	28.05	3.71527
			Family member	Het	2.34	F	Caucasian	24.6	4.1866
			Proband	Het	4.15	F	Caucasian	26.8	4.55239
			Family member	Het	51.66	M	Caucasian	34.7
			Proband	Het	35.36	M	Caucasian	65.1
			Proband	Het	14.35	M	Caucasian	42.9	3.80065
			Family member	Het	42.31	M	Caucasian	37.2
			Family member	Het	0.24	M	Caucasian	17	0.174427
			Family member	Het	6.21	M	Caucasian
			Family member	Het	3.13	F	Caucasian
			Proband	Het	6.6	F	Caucasian	24.1	3.15486
			Family member	Het	29.14	F	Caucasian	34.1
			Family member	Het	2.46	M	Caucasian	16.3	-0.0587672
			Family member	Het	32.37	F	Caucasian	35.2
			Family member	Het		M	Caucasian
			Proband	Het	13.48	F	Caucasian	43.3	3.94507
			Proband	Het	3.2	F	Pakistani	35.2	6.34574
			Proband	Het	3.81	F	Caucasian	32.6	5.74568
			Family member	Het	37.82	F	Caucasian	47.7
			Family member	Het	58.2	F	Caucasian	38.7
			Family member	Het	36.63	F	Caucasian	50.1
			Proband	Het	15.55	M	Caucasian	38.4	3.49144
			Family member	Het	34.08	F	Caucasian	37.3
			Family member	Het	12.95	F	Caucasian	21.1	0.851999
			Family member	Het	5.88	F	Caucasian	21.1	2.56909
			Family member	Het	67.63	M	Caucasian	28.3
			Family member	Het	42.74	M	Caucasian	37.2
			Proband	Het	7.29	M	Caucasian	31	4.30095
			Family member	Het	35.01	F	Caucasian	46.1
			Family member	Het	63.99	M	Caucasian	35.2
D126E	1	3	Proband	Hom	5	M	Iranian	44.95	6.81102
			Family member	Het		F	Iranian
			Family member	Het		M	Iranian
			Family member	Het		M	Iranian
S127L	4	7	Proband	Het	9.8	M	Caucasian	30.7	3.43916
			Family member	Het	29.29	F	Caucasian	20.9
			Proband	Het	4.21	F	Caucasian	24.9	4.07285
			Family member	Het	42.53	M	Caucasian	30.3
			Family member	Het	3.98	M	Caucasian	17.3	1.14454
			Family member	Het	68.8	F	Caucasian	30.9
			Family member	Het	46.21	M	Caucasian	27.2
			Proband	Het	14.21	F	Caucasian	50.9	4.32784
			Family member	Het	47.06	M	Caucasian	29.6
			Proband	Het	2.89	F	Caucasian	24.4	4.13033
			Family member	Het	29.5	F	Caucasian	26
S131R	1	6	Proband	Het	10.86	F	Caucasian	31.1	3.1749
			Family member	Het	43.36	M	Caucasian	33.4
			Family member	Het	40.88	M	Caucasian	34.2
			Family member	Het	8.99	F	Caucasian	27.3	3.038
			Family member	Het	5.32	M	Caucasian	19.4	2.36986
			Family member	Het	50.63	F	Caucasian	35.6
			Family member	Het	11.23	M	Caucasian	21.3	1.62986
S136F	1	2	Proband	Het	10.6	M	Pakistani	37.5	3.77777
			Family member	Het	42.41	M	Pakistani	44.8
			Family member	Het	17.22	F	Pakistani	27.1	1.75183
S136P	3	5	Proband	Het	8.43	F	Caucasian	29.1	3.43269
			Family member	Het	35.82	F	Caucasian	30.6
			Proband	Het	15.36	F	Caucasian/Indian	44.2	3.92908
			Family member	Het	37.98	F	Caucasian	37.35
			Family member	Het	13.91	F	Caucasian/Indian	38.1	3.53492
			Proband	Het	10.09	M	Caucasian	42	4.06848
			Family member	Het	46.93	F	Caucasian	42.7
			Family member	Het	26.72	M	Caucasian	23.5
I137T	2	3	Proband	Het	6.92	F	Caucasian	31.4	4.2222
			Family member	Het	33.97	F	Caucasian	38.9
			Proband	Het	16.26	F	Caucasian	41.2	3.67913
			Family member	Het	46.74	F	Caucasian	31.4
			Family member	Het	14.48	M	Caucasian	23.7	1.58181
S139R	3	4	Proband	Hom	2.87	F	Caucasian	39.8	7.02872
			Family member	Het		F	Caucasian
			Family member	Het		M	Caucasian
			Proband	Hom	11.51	F	Kurdish	50.7	4.42649
			Proband	Hom	0.5	F	Afro-Arab	28	4.94528
			Family member	Het		F	Afro-Arab
			Family member	Het		M	Afro-Arab
L141H	1	0	Proband	Het	14.55	F	Caucasian	57.1	4.57649
I143N	1	2	Proband	Hom	0.76	F	Syrian	28.02	4.87584
			Family member	Het	39.38	F	Syrian	51.04
			Family member	Het	47.36	M	Syrian	28.88
A144S	1	2	Proband	Het	6.55	M	Afro-caribbean	33.1	4.8965
			Family member	Het	29.01	M	Afro-caribbean	23.8
			Family member	Het	3.49	F	Afro-caribbean	28	4.99245
D146G	1	2	Proband	Het	12.75	F	Caucasian	38.8	3.67924
			Family member	Het	33.04	F	Caucasian	32.9
			Family member	Het	7.29	M	Caucasian	23.7	3.19658
D146LfsX11	1	2	Proband	Het	2.45	F	Caucasian	29.4	5.46335
			Family member	Het	37.96	F	Caucasian	46.1
			Family member	Het		F	Caucasian
F149YfsX9; M215R	1	0	Proband	Het^	1.58	M	Caucasian	31.7	6.33947
T150I	1	0	Proband	Het	8.64	F	Caucasian	32.2	3.73795
Q156P	1	0	Proband	Het	9.09	M	Hispanic	30.45	3.58658
I160M	1	2	Proband	Het	1.23	M	African/Caucasian	22.3	2.90941
			Family member	Het	4.34	M	African/Caucasian	17.3	1.20775
			Family member	Het	1.04	F	African/Caucasian	17.2	-0.005918
M161T	4	1	Proband	Het	12.64	M	Pakistani	35.6	3.44602
			Proband	Hom	12.76	M	Pakistani	34.4	3.34561
			Proband	Hom	1.13	F	Indian	29.7	5.43024
			Proband	Hom	3.85	M	Pakistani	36.4	6.72248
			Family member	Het		M	Pakistani
T162I	14	20	Proband	Het	13.06	F	Arab	45.5	4.09658
			Proband	Hom	5.53	F	Arab	42.3	5.89461
			Family member	Het		F	Arab	40.7
			Family member	Het		M	Arab	31.3
			Family member	Het		F	Arab	19.6
			Family member	Het		F	Arab	27.5
			Family member	Het	22.16	F	Arab	28.7
			Proband	Het	35.7	M	Arab	75.1
			Proband	Hom	5.01	M	Arab	37.7	6.27402
			Family member	Het		F	Arab
			Family member	Het		M	Arab
			Family member	Het		M	Arab
			Proband	Hom	1.03	F	Arab	37	6.86265
			Family member	Het	31.85	F	Arab	30.9
			Family member	Het	37.44	M	Arab	41.6
			Proband	Hom	2.45	F	Arab	32.3	6.04321
			Family member	Het		F	Arab
			Family member	Het		M	Arab
			Proband	Hom	11.21	M	Arab	52	4.22007
			Family member	Het		F	Arab
			Family member	Het		M	Arab
			Family member	Hom	14.55	F	Arab	52.9	4.4115
			Proband	Het	4.24	F	Arab	29.6	5.09039
			Proband	Hom	12.49	F	Arab	51.4	4.40001
			Family member	Het	38.49	F	Arab	26.1
			Family member	Het	35.49	M	Arab	37.2
			Family member	Hom	5.49	M	Arab	37.4	5.94228
			Proband	Hom	5.66	F	Arab	32.5	4.91988
			Proband	Hom	10.66	M	Arab	59.5	4.41917
			Proband	Hom	4.64	M	Arab	24.3	4.24133
			Proband	Hom	2.79	F	Arab	28.9	5.32123
			Family member	Het		F	Arab
			Family member	Het		M	Arab
			Proband	Het	29.99	F	Arab	47.4
R165Q	7	5	Proband	Het	9.31	F	Caucasian	39.85	4.19401
			Family member	Het	51.6	M	Caucasian	39.5
			Proband	Het	3.06	F	Caucasian	25.4	4.41511
			Proband	Het	14.6	F	Caucasian	32.6	2.90066
			Proband	Het	12.91	F	Caucasian	38.3	3.62633
			Proband	Het	2.75	F	Caucasian	31.9	5.92841
			Proband	Hom	3	F	Indian	41.3	7.14972
			Family member	Het	33.05	F	Indian	36.53
			Family member	Het	33.5	M	Indian	20.99
			Family member	Het		M	Indian
			Proband	Het	7.65	F	Caucasian	22.2	2.38537
			Family member	Het	44.91	M	Caucasian	23.5
R165W	11	9	Proband	Hom	4.87	F	Sri Lankan	38.1	5.92943
			Family member	Het	39.23	F	Sri Lankan	32.4
			Proband	Hom	1.67	M	Caucasian	25.1	4.32425
			Family member	Het		F	Caucasian
			Family member	Het		M	Caucasian
			Proband	Het	8.4	F	Caucasian	27.2	3.17037
			Family member	Het	32.93	F	Caucasian	37.9
			Proband	Hom	13.79	M	Turkish	39	3.60068
			Proband	Hom	28.03	F	Iranian	61.2
			Family member	Hom		M	Iranian
			Proband	Het	7.06	F	Caucasian	33.9	4.43232
			Family member	Het	45.73	F	Caucasian	27.5
			Proband	Hom	4.78	F	Indian	37.2	5.88816
			Proband	Het	14.54	F	Caucasian	31.5	2.76082
			Family member	Het	40.41	F	Caucasian	53.3
			Family member	Het	9.56	M	Caucasian	20.9	1.8836
			Family member	Het	29.36	F	Caucasian	34.6
			Proband	Hom	6.24	F	Indian	43.7	5.57292
			Proband	Het	7.6	F	Caucasian/Indian	28.8	3.63957
			Proband	Het	4.8	M	Caucasian	25.2	4.44663
V166I	1	1	Proband	Het	8.68	M	Turkish	63.9	4.92669
			Family member	Het		M	Turkish
I170del	2	2	Proband	Het	6.52	M	Caucasian/Turkish	24.7	3.70581
			Family member	Het	34.84	F	Caucasian	33.4
			Family member	Het	55.35	F	Caucasian	26.5
			Proband	Het	13.01	F	Bangladeshi	36.7	3.4822
I170V	7	5	Proband	Het	15.74	M	African	43.1	3.79558
			Proband	Het	17.04	M	Latino	46.3	3.97482
			Proband	Het	9.64	F	African/Caucasian	33.8	3.66698
			Family member	Het	17.72	F	African/Caucasian	20.6	-0.192322
			Proband	Het	2.28	F	Pakistani	29.3	5.44726
			Family member	Het	35.1	F	Pakistani	40.7
			Family member	Het	72.86	F	Pakistani	42.2
			Proband	Het	4.44	F	African	24.8	3.99226
			Proband	Het	11.05	M	African/Caucasian	30.7	3.21733
			Family member	Het	55.41	M	African	33.8
			Family member	Het	15.26	F	African/Caucasian	27.3	1.99313
			Proband	Het	4.28	M	Caucasian	28.2	5.26656
W174X	1	2	Proband	Hom	27.18	M	Indian	55.3
			Family member	Het	44.26	F	Indian	38.65
			Family member	Het	52.65	M	Indian	29.9
A175T	2	3	Proband	Het	9.89	M	Caucasian	35.6	3.79276
			Family member	Het	30.21	F	Caucasian	33.2
			Proband	Het	10.55	M	Indonesian/Latino	30.3	3.25791
			Family member	Het	45.6	M	Latino	37.9
			Family member	Het	16.99	M	Indonesian/Latino	24.8	1.40899
C177F	1	1	Proband	Het	8.2	F	Israeli	37.4	4.31477
			Family member	Het	36.06	M	Israeli	27.76
S180P	0	3	Family member	Het	38.27	F	Caucasian	37.35
			Family member	Het	28.88	F	Caucasian	33.2
			Family member	Het	30.83	F	Caucasian	34.3
S191T	1	0	Proband	Het	13.48	M	Turkish	29.7	2.80392
M200del;R165W	1	0	Proband	Het*	1.57	F	Caucasian/Kurdish	26.9	4.78139
M200del	0	1	Family member	Het	31.94	M	Kurdish	23.8
M200V	2	0	Proband	Het	9.86	M	African	31.7	3.51589
			Proband	Het	7.05	F	Afro-caribbean	22.2	2.55515
F202L	7	1	Proband	Het	31.26	M	African	57.2
			Proband	Het	5.04	F	African	28.1	4.52634
			Proband	Het	18.22	F	African	97.3
			Proband	Het	13.98	M	African	44.1	3.865
			Family member	Het	48.54	F	African	39.75
			Proband	Het	4.91	M	African	27.6	4.95433
			Proband	Het	11.21	M	African	37	3.66965
			Proband	Het	9.97	F	African	29.3	3.10955
M204R§	1	0	Proband	Het	5.48	M	Afro-caribbean	25.7	4.34317
L211MfsX6	4	6	Proband	Het	3.46	M	Caucasian	28.6	5.49057
			Family member	Het	29.91	M	Caucasian	39.6
			Proband	Het	6.6	F	Caucasian	33.75	4.61805
			Family member	Het	46.14	F	Caucasian	47
			Family member	Het	12.91	F	Caucasian	27.4	2.33428
			Proband	Het	18.22	F	Asian/Caucasian	45.3
			Proband	Hom	5.09	F	Pakistani	32.1	5.13699
			Family member	Het		F	Pakistani
			Family member	Het		M	Pakistani
			Family member	Het		M	Pakistani
L211MfsX6; P299H	2	2	Proband	Het-	6.87	M	Caucasian	34.8	4.86253
			Family member	Het-	34.64	M	Caucasian	25.6
			Proband	Het-	3.45	F	Caucasian	23.8	3.89291
			Family member	Het-	29.25	F	Caucasian	55.1
L211P	1	2	Proband	Hom	1.13	M	African	21.3	2.34804
			Family member	Het		F	African
			Family member	Het		M	African
A227T	1	0	Proband	Het	1.68	F	Caucasian	24.8	4.15099
T232S	1	0	Proband	Het	11.23	F	Pakistani	27.9	2.69
R236C	2	2	Proband	Het	3.99	M	Caucasian	27.3	5.1258
			Family member	Het	45.04	F	Caucasian	26.2
			Proband	Het	1.14	M	Caucasian	23.2	3.28335
			Family member	Het	37.96	M	Caucasian	38.2
G238D	1	2	Proband	Het	12.46	F	Pakistani	33.1	3.18238
			Family member	Het	44.67	M	Pakistani	37.25
			Family member	Het	17.94	F	Pakistani	23	0.624346
N240S	2	2	Proband	Het	7.95	F	Caucasian	28.7	3.51522
			Family member	Het	48.33	F	Caucasian	28.2
			Proband	Het	15.23	F	Afro-caribbean	43.5	3.88529
			Family member	Het	45.56	F	Afro-caribbean	44.5
T246N	1	0	Proband	Het	2.11	M	Pakistani	28.6	5.55705
L250Q	1	1	Proband	Het	15.58	F	Caucasian	56.7	4.5636
			Family member	Het	39.26	F	Caucasian	39.2
I251WfsX34	5	10	Proband	Het	15.54	M	Caucasian	45.6	3.92627
			Family member	Het	48.64	M	Caucasian	40.5
			Family member	Het	13.68	M	Caucasian	36	3.40221
			Proband	Het	11.85	F	Caucasian	40.4	3.87157
			Family member	Het	8.84	M	Caucasian	19.2	1.51015
			Family member	Het	5.05	F	Caucasian	21.9	3.0211
			Proband	Het	2.86	F	Caucasian	26.8	4.81206
			Family member	Het	30.73	M	Caucasian	33.3
			Family member	Het	1.44	F	Caucasian	16.15	-0.513659
			Family member	Het	0.14	F	Caucasian	19.7	2.85183
			Proband	Het	1.57	M	Caucasian	24.1	3.88967
			Family member	Het		F	Caucasian
			Family member	Het	2.89	F	Caucasian	21.48	3.09098
			Proband	Het	1.68	M	Caucasian	23	3.47401
			Family member	Het	32.34	M	Caucasian	30
G252S	3	5	Proband	Het	11.03	M	Caucasian	30.5	3.20069
			Family member	Het	37.84	F	Caucasian	38.5
			Family member	Het	18.14	M	Caucasian	25.2	1.33512
			Family member	Het	16.41	M	Caucasian	26.7	1.93589
			Proband	Het	5.91	M	Caucasian	26.7	4.36585
			Family member	Het	44.19	M	Caucasian	25
			Proband	Het	5.85	M	Caucasian	29.9	4.91413
			Family member	Het	30.37	F	Caucasian	40.8
V253I	2	0	Proband	Het	4.91	F	Arab	21.9	3.04973
			Proband	Het	12.83	M	Caucasian	37.6	3.56523
F254LfsX11	1	7	Proband	Hom	26.9	F	Pakistani	82.1
			Family member	Het	62.36	F	Pakistani	33.4
			Family member	Het	67.8	M	Pakistani	30.2
			Family member	Hom	26.47	M	Pakistani	39.2
			Family member	Het	30.52	F	Pakistani	38.7
			Family member	Het	5.98	F	Pakistani	17.2	0.978894
			Family member	Het	6.14	M	Pakistani	20.8	2.76607
			Family member	Het	2.6	F	Pakistani	18.5	1.62892
W258X	4	3	Proband	Het	4.68	M	Caucasian	32.5	5.86286
			Proband	Het	7.53	F	Caucasian	28.2	3.57753
			Family member	Het	41.51	F	Caucasian	33.7
			Family member	Het	18.1	M	Caucasian	27.8
			Proband	Het	14.72	F	Caucasian	61	4.70816
			Proband	Het	1.45	M	Caucasian	24.6	4.03664
			Family member	Het	36.32	M	Caucasian	30.45
P260Q	1	2	Proband	Hom	12.06	M	Caucasian	23.1	1.91093
			Family member	Het	38	F	Caucasian	24.45
			Family member	Het	43.33	M	Caucasian	32.9
P260T	1	2	Proband	Het	9.81	F	Caucasian	44.7	4.3654
			Family member	Het	39.81	F	Caucasian	43.3
			Family member	Het	16.87	M	Caucasian	30	2.47595
L263P	1	2	Proband	Het	11.61	M	African/Caucasian	40.5	3.81
			Family member	Het	38.04	F	African/Caucasian	25.1
			Family member	Het	9.05	F	African/Caucasian	26.1	2.83173
I269N	2	0	Proband	Het	3.34	F	Hispanic	18.7	1.82501
			Proband	Het	15.98	F	Latino	39.1	3.50944
C271LfsX21	1	0	Proband	Het	7.05	M	Caucasian	27.2	3.93129
C271R	9	9	Proband	Hom	10.23	M	Afro-Arab	49.6	4.28168
			Family member	Het		F	Afro-Arab
			Family member	Het		M	Afro-Arab
			Proband	Hom	9.77	F	Afro-Arab
			Proband	Hom	10.29	M	Afro-Arab	42	4.03375
			Family member	Het		F	Afro-Arab
			Proband	Het*	14.11	M	African	52	4.15346
			Proband	Hom	5.29	M	Afro-Arab	44.9	6.59254
			Family member	Het		F	Afro-Arab
			Proband	Hom	5.53	F	Afro-Arab	37.5	5.51487
			Family member	Het		F	Afro-Arab
			Family member	Het		M	Afro-Arab
			Proband	Hom	11.73	F	Afro-Arab	52.7	4.48667
			Proband	Het*	0.44	M	African	39.1	7.82984
			Family member	Het		M	Afro-Arab
			Proband	Hom	0.79	M	Afro-Arab	24.7	3.77855
			Family member	Het		F	Afro-Arab
			Family member	Het		M	Afro-Arab
C271Y	13	33	Proband	Het	7.89	F	Caucasian	25.7	3.06299
			Family member	Het	39.37	F	Caucasian	40.4
			Family member	Het	36.47	F	Caucasian	45.2
			Family member	Het	9.48	M	Caucasian	28.3	3.25929
			Family member	Het	37.88	F	Caucasian	40.9
			Family member	Het	10.81	F	Caucasian	27.6	2.71457
			Family member	Het	6.83	M	Caucasian	30.5	4.47199
			Proband	Het	14.96	F	Caucasian	37	3.36453
			Family member	Het	41.85	M	Caucasian	39.6
			Family member	Het	0.16	F	Caucasian	15.7	0.18225
			Family member	Het	33.52	F	Caucasian	49.7
			Family member	Het	9.45	F	Caucasian	36.1	3.90101
			Proband	Het	2.57	F	Caucasian	24.4	4.1337
			Family member	Het	34.44	F	Caucasian	29.9
			Family member	Het	37.9	F	Caucasian	41.7
			Family member	Het	18.5	F	Caucasian	47
			Family member	Het	16.25	F	Caucasian	35.8	3.16503
			Family member	Het	15.01	F	Caucasian	36.2	3.28135
			Family member	Het	3.9	F	Caucasian	25.8	4.37574
			Proband	Het	1.51	F	Caucasian	22.9	3.40456
			Family member	Het	32.75	M	Caucasian	24.7
			Family member	Het	0.32	F	Caucasian	16.6	-0.0401559
			Proband	Het	11.58	F	Caucasian	37.7	3.70495
			Family member	Het	52.22	F	Caucasian	34
			Family member	Het	72.86	F	Caucasian	24.4
			Proband	Het	7.15	M	Caucasian	29.1	4.15002
			Family member	Het	42.1	M	Caucasian	36
			Proband	Het	1.62	M	Caucasian	23.4	3.61934
			Family member	Het	38.82	F	Caucasian	39.2
			Proband	Het	4.99	F	Caucasian	28.25	4.57266
			Family member	Het	47.32	F	Caucasian	43.15
			Proband	Het	3.74	F	Caucasian	23.4	3.72665
			Family member	Het	37.5	F	Caucasian	25.1
			Proband	Het	4.26	M	Caucasian	25	4.50039
			Family member	Het	46.77	M	Caucasian	29.7
			Proband	Het	15.42	M	Caucasian	41.8	3.72343
			Family member	Het	43.84	F	Caucasian	45.3
			Family member	Het	19.52	F	Caucasian	41.9
			Proband	Het	4.44	M	Caucasian	25.85	4.69334
			Family member	Het	34.73	F	Caucasian	45.2
			Family member	Het	18.27	F	Caucasian	18
			Family member	Het		F	Caucasian
			Family member	Het		F	Caucasian
			Family member	Het	0.23	F	Caucasian
			Family member	Het	64.16	F	Caucasian	34.4
			Proband	Het	14.74	F	Caucasian	36	3.27869
C271Y;Y80C	1	1	Proband	Het*	4.68	M	Caucasian	32.5	5.86286
			Family member	Het*	2.23	F	Caucasian	21.6	3.06774
P272L	2	0	Proband	Het	5.11	F	Pakistani	27.2	4.32967
			Proband	Het	13.55	F	Pakistani	41.7	3.83562
Q273P	1	2	Proband	Het	6.32	F	Caucasian	22.5	2.8546
			Family member	Hom	41.91	M	Caucasian	42
			Family member	Het	8.68	F	Caucasian	19.5	1.34597
N274S	2	1	Proband	Het	10.5	M	Turkish	28	3.01305
			Proband	Het	5	F	Caucasian	42	6.18773
			Family member	Het		F	Caucasian
Y276X	3	3	Proband	Het	19.57	F	Caucasian	53.4
			Family member	Het	44.59	F	Caucasian	34.2
			Family member	Het	38.28	F	Caucasian	40.6
			Family member	Het	74.97	M	Caucasian	29.9
			Proband	Het	43.37	M	Caucasian	70
			Proband	Het	30.25	F	Caucasian	67.9
F280AfsX12	11	21	Proband	Het	7.15	F	Caucasian	31.1	4.09542
			Family member	Het	35.96	M	Caucasian	40.2
			Proband	Het	2.37	M	Caucasian	26.4	4.91406
			Family member	Het	27.62	M	Caucasian	37.8
			Proband	Het	8.06	F	Caucasian	28.15	3.40525
			Family member	Het	34.76	F	Caucasian	32.1
			Family member	Het	69.69	M	Caucasian	31.4
			Proband	Het	15.78	F	Caucasian	48.5	4.18213
			Family member	Het	47.72	M	Caucasian	44.3
			Proband	Het	12.4	F	Caucasian	50.7	4.37519
			Family member	Het	39.76	M	Caucasian	33.2
			Family member	Het	66.04	F	Caucasian	30.8
			Proband	Het	3.05	F	Caucasian	25.5	4.44434
			Family member	Het	1.85	F	Caucasian	18.1	1.1411
			Family member	Het	29.06	F	Caucasian	32.3
			Proband	Het	3.91	F	Caucasian	26.1	4.44835
			Family member	Het	33.32	M	Caucasian	35.3
			Proband	Het	13.38	F	Caucasian	39.5	3.6861
			Family member	Het	34.9	F	Caucasian	58.1
			Family member	Het	5.62	F	Caucasian	21.4	2.73008
			Family member	Het	4.5	F	Caucasian	18.1	1.53905
			Family member	Het	57.13	F	Caucasian	45.1
			Family member	Het	32.45	M	Caucasian	29.1
			Family member	Het	34.19	F	Caucasian	53.4
			Proband	Het	12.78	F	Caucasian	44.5	4.05578
			Proband	Het	5.89	M	Caucasian	31	5.03981
			Family member	Het	32.74	F	Caucasian	40.5
			Family member	Het	14.62	M	Caucasian	24.9	1.8366
			Family member	Het	28.98	M	Caucasian	31.2
			Proband	Het	4.77	M	Caucasian	22.4	3.63013
			Family member	Het	21.86	F	Caucasian	28
			Family member	Het	62.1	F	Caucasian	39.3
F284L	1	1	Proband	Het	1.95	F	African	28.7	5.3006
			Family member	Het		M	African
Y287X	1	4	Proband	Hom	14.3	F	Pakistani	44.1	3.95888
			Family member	Het		F	Pakistani
			Family member	Het		M	Pakistani
			Family member	Het		M	Pakistani
			Family member	Het		F	Pakistani
M292Sfsx9	2	2	Proband	Het	4.06	F	Caucasian	27.6	4.75395
			Family member	Het	39.59	F	Caucasian	48.9
			Family member	Het	66.54	F	Caucasian	41.9
			Proband	Het	4.46	M	Caucasian	21.2	3.2162
S295X	1	1	Proband	Het	8.42	F	Caucasian	26.1	2.98737
			Family member	Het	40.31	F	Caucasian	41.7
P299H; Q115Efsx7	1	0	Proband	Het*	7.64	M	Caucasian	37.9	4.66471
P299H	6	9	Family member	Het	30.57	F	Caucasian	26.7
			Proband	Het	2.74	F	Caucasian	31	5.76185
			Family member	Het	21.7	F	Caucasian	30.1
			Proband	Het	3.35	F	Afro-caribbean	39.2	6.78953
			Proband	Het	2.45	M	Afro-caribbean	30.6	6.05047
			Family member	Het	28.19	F	Afro-caribbean	33
			Family member	Het	23.86	F	Afro-caribbean	30
			Proband	Het	9.41	M	Caucasian	28.1	3.25251
			Family member	Het	40.51	M	Caucasian	25.7
			Proband	Het	13.61	M	Afro-caribbean	44.6	3.89278
			Family member	Het	39.9	M	Afro-caribbean	28.7
			Family member	Het		F	African
			Proband	Hom	4.27	F	Afro-Arab	29.5	5.06171
			Family member	Het		F	Afro-Arab
			Family member	Het		F	African
P299L	1	0	Proband	Hom	0.85	M	Indian	23.1	3.09978
L300P	1	3	Proband	Hom	6.78	M	Indian	43.1	5.41707
			Family member	Het		F	Indian	24.7
			Family member	Het		M	Indian	27.5
			Family member	Hom	5.3	F	Indian	21.7	2.90168
I301V	1	0	Proband	Het	11.84	M	Caucasian	35.6	3.5154
A303T	1	0	Proband	Het	11.91	F	Caucasian	29.5	2.81157
R305W	3	0	Proband	Het	4.5	M	Caucasian	25	4.46121
			Proband	Het	13.26	F	African	45	4.05807
			Proband	Het	4.85	F	Caucasian	29.35	4.8205
S306N	1	2	Proband	Het	4.48	F	Caucasian	29.3	4.95057
			Family member	Het	43.41	F	Caucasian	24.6
			Family member	Het	3.07	F	Caucasian	15.2	-0.522465
Q307X	1	2	Proband	Hom	16.49	M	African	52.6	4.23906
			Family member	Het		F	African
			Family member	Hom		F	African
E308K	2	0	Proband	Het	14.31	F	Indian	36.9	3.39813
			Proband	Het	10.45	F	Caucasian	29	2.98059
K314E	3	1	Proband	Het	10.92	F	Afro-caribbean	40.5	3.97641
			Proband	Het	15.5	F	Turkish	36.4	3.27221
			Family member	Het		M	Turkish
			Proband	Het	4.59	M	Caucasian/Turkish	29.9	5.49471
I316S	4	15	Proband	Hom	12.65	F	Pakistani	45	4.09097
			Family member	Het	43.83	F	Pakistani	34.4
			Family member	Het	46.54	M	Pakistani	29.7
			Family member	Het	15.19	F	Pakistani	18.4	-0.708428
			Family member	Het	7.91	F	Pakistani	20.8	1.93606
			Family member	Het	5.58	F	Pakistani	24.1	3.49309
			Proband	Het	7.19	M	Pakistani	24.4	3.38094
			Family member	Het	41.46	M	Pakistani	26
			Family member	Het	52.24	M	Pakistani	29.4
			Family member	Het	18.62	M	Pakistani	31.8
			Family member	Het	11.13	F	Pakistani	24.3	2.06269
			Family member	Het	23.03	F	Pakistani	24.1
			Proband	Het	9.92	M	Pakistani	28.5	3.18539
			Family member	Het	36.15	M	Pakistani	26.5
			Family member	Het	11.73	M	Pakistani	28.2	2.84097
			Proband	Het	11.47	M	Caucasian	31.6	3.24429
			Family member	Het	49.71	F	Caucasian	22.2
			Family member	Het	43.14	F	Pakistani	33.3
			Family member	Het	17.62	F	Pakistani	34.8	2.98017
I316S; Q115Efsx7	1	1	Proband	Het*	10.99	M	Pakistani	70.6	4.53324
			Family member	Het*	19.17	F	Pakistani	41.7
R331K	1	3	Proband	Het	13.41	F	Caucasian	44.1	3.99864
			Family member	Het	35.25	F	Caucasian	37.7
			Family member	Het	12.48	F	Caucasian	20.5	0.768958
			Family member	Het	60.17	F	Caucasian	34.6
genedeletion	2	11	Proband	Hom	0.91	M	Pakistani	30.2	5.73016
			Family member	Het	20.57	F	Pakistani	31.7
			Family member	Het	26.57	M	Pakistani	35.8
			Family member	Het	42.96	F	Pakistani	36.2
			Family member	Het	37.17	M	Pakistani	29.8
			Family member	Het	34.62	F	Pakistani	27.6
			Family member	Het	9.29	F	Pakistani	34.8	3.8278
			Family member	Het	7.57	F	Pakistani	21.8	2.30298
			Proband	Hom	1.02	F	Pakistani	28.4	5.05888
			Family member	Het	31.75	F	Pakistani
			Family member	Het	41.29	M	Pakistani	25.9
			Family member	Het	10.48	M	Pakistani
			Family member	Het	4.24	F	Pakistani

## Sheet: Table S2
Table S2. Characteristics of people with the 18q21.32 deletion in UK Biobank
Legend: Sample size, sex ratio (percentage) and mean (± standard error) age and body mass index (BMI) for individuals studied in the BMI-matched cohort analysis. Differences between the two groups were assessed using a Chi-squared test (sex ratio) or Wilcoxon (W) test (BMI and age).
	18q21.32 deletion carriers	Matched controls	Test and statistics	p-value
Sample size	58	2900
Male:female ratio	46.6% : 53.4%	46.6% : 53.4%	X-squared = 0, df = 1	1
Age (years)	57.38 ± 1.06	57.47 ± 1.44	W = 84202	0.9874
BMI (kg/m2)	31.82 ± 1.02	31.43 ± 0.13	W = 82924	0.8551

## Sheet: Table S3
Table S3. Linear regression analyses comparing cardiometabolic traits in GOOS MC4R mutation carriers and UK Biobank non-carrier controls
Linear regression models were adjusted for age, sex and BMI. Carriers were identified in the GOOS study and compared to non-MC4R variant carriers in UK Biobank. Analyses were conducted for cardiometabolic traits in their natural units and trait values that were scaled to a mean of 0 and SD 1 to allow direct comparison of effect sizes acoss traits (Scaled Cardiometabolic parameters). Effect = beta…
Cardiometabolic parameters	Effect	Robust SE	p-value
Systolic blood pressure, mmHg	-5.813	1.647	0.000404
Diastolic blood pressure, mmHg	-11.332	0.926	1.44e-34
Pulse pressure, mmHg	5.519	1.16	1.86e-06
Heart rate, beats per minute	-7.616	1.1	3.78e-12
Total cholesterol, mmol/l	-0.82	0.105	3.53e-15
LDL-cholesterol, mmol/l	-0.757	0.094	7.57e-16
HDL-cholesterol, mmol/l	-0.049	0.036	0.181
Triglycerides, mmol/l	-0.554	0.095	4.85e-09
Scaled Cardiometabolic parameters
Systolic blood pressure	-0.318	0.09	0.000404
Diastolic blood pressure	-1.127	0.092	1.44e-34
Pulse pressure	0.426	0.089	1.86e-06
Heart rate	-0.708	0.102	3.78e-12
Total cholesterol	-0.768	0.098	3.53e-15
LDL-cholesterol	-0.926	0.116	7.57e-16
HDL-cholesterol	-0.127	0.095	0.181
Triglycerides	-0.551	0.094	4.85e-09

## Sheet: Table S4
Table S4. MC4R variants identified by Whole Exome Sequencing in UK Biobank and their functional classification
Legend: MC4R variants identified in UK Biobank exomes from individuals of European ancestry (n=427616), were defined by their functional impact in cell-based assays. LOF =Loss of Function, GOF = Gain of Function, WT - wild type (normal function), Unknown (where no data available)
MC4R variant (p.)	UK Biobank exomes, individuals of European ancestry (n=427616)		Functional Characterisation in cells
	Heterozygous carriers (n)	Homozygous carriers (n)	Functional Classification	Functional studies (PMID)
M1T	1	0	Unknown
T5I	1	0	Unknown
T5N	14	0	Unknown
R7H	47	0	WT	29031731; 31002796
R7C	3	0	WT	29031731
G8E	3	0	Unknown
M9T	1	0	Unknown
T11A	169	0	LOF	12646665; 33761344
T11I	7	0	Unknown
L13P	2	0	Unknown
L15F	3	0	Unknown
N17EfsX13	2	0	LOF	29031731
R18L	27	0	WT	29031731
R18H	1	0	WT	29031731
R18C	1	0	WT	29031731
S19G	1	0	LOF	33761344
S19X	1	0	LOF
L23X	1	0	LOF
S25N	2	0	Unknown
A27V	45	0	Unknown
A27T	2	0	Unknown
S30F	137	0	LOF	31002796; 33761344
G34A	4	0	LOF	33761344
G34C	1	0	Unknown
Y35X; D37V	58	0	LOF
S36P	1	0	Unknown
D37E	3	0	Unknown
G38R	2	0	Unknown
C40W	1	0	Unknown
E42K	12	0	LOF	29031731; 33761344
Q43X	3	0	LOF
P48L	2	0	Unknown
F51C	4	0	Unknown
V52L	3	0	Unknown
V52M	1	0	Unknown
T53I	24	0	LOF	29031731; 33761344
I57X	11	0	LOF
E61K	55	0	LOF	29031731
I63T	1	0	Unknown
L64F	1	0	Unknown
I66T	1	0	Unknown
I66V	1	0	Unknown
A68V	2	0	Unknown
I69T	41	0	LOF	29031731
N72S	13	0	LOF	29031731
K73N	1	0	Unknown
H76R	53	0	LOF	29031731; 31002796; 33761344
M79I	4	0	LOF	31002796; 33761344
M79V	5	0	Unknown
Y80C	13	0	LOF	29031731
I83V	1	0	LOF
C84R	1	0	LOF	29031731
A89S	1	0	Unknown
M91V	3	0	Unknown
L92V	6	0	Unknown
V93M	1	0	Unknown
S94N	1	0	LOF	31002796; 33761344; 29031731
V95I	60	0	LOF	29031731; 31002796;
I102N	2	0	Unknown
I102T	11	0	WT	29031731
V103I	16787	159	GOF	31002796; 33761344
I104L	1	0	Unknown
S109N	2	0	Unknown
T112M	532	0	LOF	31002796; 33761344; 29031731
T112NfsX11	4	0	LOF	29031731
T112A	1	0	Unknown
A114T	2	0	Unknown
Q115X	15	0	LOF
Q115H	1	0	Unknown
D122Y	1	0	LOF	29031731
N123S	101	0	Unknown
I125K	20	0	LOF	29031731
I125V	1	0	Unknown
S127L	42	0	LOF	29031731
C130W	1	0	Unknown
S131G	1	0	Unknown
S136P	8	0	LOF	31002796; 33761344; 29031731
S136F	1	0	LOF	29031731
I137T	81	0	LOF	29031731
C138F	1	0	Unknown
V145A	2	0	Unknown
D146G	1	0	LOF	29031731
D146A	3	0	Unknown
D146LfsX11	1	0	LOF
Y153C	3	0	Unknown
Q156R	7	0	WT	29031731
Y157S	1	0	LOF	29031731
H158R	27	0	WT	29031731
N159K	1	0	Unknown
N159D	1	0	Unknown
M161T	2	0	LOF	29031731
M161K	1	0	Unknown
R165W	28	0	LOF	31002796; 33761344; 29031731
R165Q	34	0	LOF	29031731; 31002796; 16752916
V166A	1	0	Unknown
I170V	41	0	LOF	29031731; 33761344
I170del	1	0	LOF	29031731
C172S	1	0	Unknown
I173T	2	0	Unknown
I173N	1	0	Unknown
A175T	20	0	LOF	29031731; 31002796
A176V	1	0	Unknown
T178M	3	0	WT	29031731
S180P	17	0	LOF	29031731; 33761344
G181D	1	0	LOF	29031731
G181V	1	0	Unknown
L183F	4	0	Unknown
F184I	5	0	Unknown
S188A	1	0	Unknown
I195V	2	0	WT	29031731
C196Y	4	0	Unknown
I198V	1	0	Unknown
M200V	4	0	LOF	33761344
M200T	1	0	Unknown
F202L	3	0	LOF	31002796; 33761344
L207V	23	0	WT	29031731
L211MfsX6	5	0	LOF	29031731
M215I	6	0	LOF	29031731
M215V	3	0	Unknown
L217P	1	0	Unknown
I226T	4	0	WT	29031731
A227T	17	0	LOF	33761344
G231S	7	0	LOF	31002796; 33761344
G231D	1	0	Unknown
G233D	1	0	Unknown
A234T	3	0	Unknown
R236C	89	0	LOF	31002796; 33761344
R236G	1	0	Unknown
R236H	3	0	WT	29031731
A239T	1	0	Unknown
N240S	26	0	LOF	33761344
N240D	1	0	Unknown
M241T	1	0	Unknown
K242M	1	0	Unknown
A244E	5	0	LOF	31002796; 29031731
A244V	41	0	WT	29031731
T248S	1	0	Unknown
L250Q	14	0	LOF	29031731
I251L	11698	87	GOF	31002796; 33761344
I251WfsX34	29	0	LOF	29031731
G252S	141	0	LOF	29031731; 31002796
V253I	103	0	LOF	29031731; 31002796
W258X	4	0	LOF
W258S	1	0	Unknown
I266M	1	0	Unknown
I266K	2	0	Unknown
I266V	1	0	Unknown
Y268N	1	0	Unknown
S270F	8	0	Unknown
C271Y	29	0	LOF	29031731
Q273R	1	0	Unknown
N274S	3	0	LOF	33761344
P275S	3	0	LOF	31002796
Y276X	7	0	LOF
F280AfsX12	26	0	LOF	29031731
M281I	4	0	Unknown
F284C	3	0	Unknown
L290P	1	0	Unknown
M292X	2	0	LOF
M292T	1	0	Unknown
S295P	13	0	LOF	33761344
S295X	12	0	LOF
D298N	1	0	Unknown
P299H	14	0	LOF	29031731
Y302F	6	0	LOF	31002796
L304F	1	0	GOF	31002796; 33761344
R305Q	8	0	LOF	29031731
R305W	13	0	LOF	29031731
S306N	51	0	LOF	33761344
Q307X	1	0	LOF	29031731
E308K	12	0	LOF	29031731
I317V	28	0	GOF	31002796
I317T	1	0	LOF	29031731
Y320X	1	0	LOF
Y320F	1	0	Unknown
P321L	1	0	Unknown
L322V	2	0	Unknown
G324D	1	0	Unknown
L325F	1	0	LOF	31002796; 33761344
C326R	4	0	LOF	33761344
D327E	1	0	Unknown
D327XfsX27	1	0	LOF
L328X	1	0	LOF
S329A	4	0	Unknown
R331K	2	0	LOF	29031731
Y332C	15	0	GOF	31002796

## Sheet: Table S5
Table S5. Association of loss of function MC4R variants in UK Biobank with phenotypes of interest, adjusted and unadjusted for BMI
Gene burden analyses of binary and quantitative traits in European individuals in UK Biobank using Regenie. Analyses were adjusted for age, sex, genetic PCs with (adjBMI) and without (noBMI) adjustment for BMI. Columns: CHROM = chromosome; GENPOS = gene start position; GENE = gene included in burden analysis; A1freq = average allele frequency of variants that went into burden test; N = number of …
CHROM	GENPOS	gene	A1FREQ	N	BETA	SE	pval	phenotype	analysis	aafgroup	mask
18	60372348	MC4R	0.000760236	427499	2.20574	0.175227	2.4615e-36	body_mass_index_bmi	qt_noBMI	5e-05	functional_LOF
18	60372348	MC4R	0.00254737	427499	0.942005	0.0957626	7.81088e-23	body_mass_index_bmi	qt_noBMI	0.005	functional_LOF
18	60372348	MC4R	0.00254737	427499	0.942005	0.0957626	7.81088e-23	body_mass_index_bmi	qt_noBMI	all	functional_LOF
18	60372348	MC4R	0.000760037	427611	1.09912	0.254072	1.51834e-05	meds_metformin	bt_noBMI	5e-05	functional_LOF
18	60372348	MC4R	0.00254671	427611	0.445377	0.137352	0.00118449	meds_metformin	bt_noBMI	0.005	functional_LOF
18	60372348	MC4R	0.00254671	427611	0.445377	0.137352	0.00118449	meds_metformin	bt_noBMI	all	functional_LOF
18	60372348	MC4R	0.000760037	427611	1.23825	0.396025	0.00176779	meds_insulin	bt_noBMI	5e-05	functional_LOF
18	60372348	MC4R	0.000760037	427611	0.308234	0.104832	0.00327944	meds_bp	bt_noBMI	5e-05	functional_LOF
18	60372348	MC4R	0.00252476	416871	-0.0617505	0.0240411	0.0102129	triglycerides	qt_adjBMI	0.005	functional_LOF
18	60372348	MC4R	0.00252476	416871	-0.0617505	0.0240411	0.0102129	triglycerides	qt_adjBMI	all	functional_LOF
18	60372348	MC4R	0.000760037	427611	0.287824	0.112391	0.0104397	meds_lipid	bt_noBMI	5e-05	functional_LOF
18	60372348	MC4R	0.000757271	425211	0.824746	0.353089	0.0195016	meds_insulin	bt_adjBMI	5e-05	functional_LOF
18	60372348	MC4R	0.000688462	416871	-0.0996324	0.0465471	0.0323169	triglycerides	qt_adjBMI	5e-05	functional_LOF
18	60372348	MC4R	0.000757271	425211	0.43586	0.217358	0.0449345	meds_metformin	bt_adjBMI	5e-05	functional_LOF
18	60372348	MC4R	0.00252476	416871	-0.0538382	0.0273079	0.0486642	ldl	qt_adjBMI	0.005	functional_LOF
18	60372348	MC4R	0.00252476	416871	-0.0538382	0.0273079	0.0486642	ldl	qt_adjBMI	all	functional_LOF
18	60372348	MC4R	0.000688462	416871	-0.103938	0.0528408	0.0491836	ldl	qt_adjBMI	5e-05	functional_LOF
18	60372348	MC4R	0.000760037	427611	0.969278	0.533478	0.0692325	hyperlipidaemia_trigs	bt_noBMI	5e-05	functional_LOF
18	60372348	MC4R	0.000760236	427499	-0.0945203	0.0524834	0.07171	ldl	qt_noBMI	5e-05	functional_LOF
18	60372348	MC4R	0.00254462	425211	-0.16957	0.0979807	0.0835141	hyperlchol_LDL	bt_adjBMI	0.005	functional_LOF
18	60372348	MC4R	0.00254462	425211	-0.16957	0.0979807	0.0835141	hyperlchol_LDL	bt_adjBMI	all	functional_LOF
18	60372348	MC4R	0.00254737	427499	-0.0707912	0.0412755	0.0863277	total_cholesterol	qt_noBMI	0.005	functional_LOF
18	60372348	MC4R	0.00254737	427499	-0.0707912	0.0412755	0.0863277	total_cholesterol	qt_noBMI	all	functional_LOF
18	60372348	MC4R	0.00254737	427499	-0.0479298	0.0281708	0.0888689	ldl	qt_noBMI	0.005	functional_LOF
18	60372348	MC4R	0.00254737	427499	-0.0479298	0.0281708	0.0888689	ldl	qt_noBMI	all	functional_LOF
18	60372348	MC4R	0.000760236	427499	-1.58197	0.950875	0.0961723	pulse_pressure	qt_noBMI	5e-05	functional_LOF
18	60372348	MC4R	0.000760236	427499	-0.0408956	0.0249318	0.100943	hdl	qt_noBMI	5e-05	functional_LOF
18	60372348	MC4R	0.000760236	427499	-0.126039	0.0769208	0.101306	total_cholesterol	qt_noBMI	5e-05	functional_LOF
18	60372348	MC4R	0.000760037	427611	0.455211	0.284955	0.110158	hyperchol_HDL	bt_noBMI	5e-05	functional_LOF
18	60372348	MC4R	0.000757271	425211	-0.279342	0.179459	0.119572	hyperchol_LDL	bt_adjBMI	5e-05	functional_LOF
18	60372348	MC4R	0.00252476	416871	-0.0611642	0.03982	0.124534	total_cholesterol	qt_adjBMI	0.005	functional_LOF
18	60372348	MC4R	0.00252476	416871	-0.0611642	0.03982	0.124534	total_cholesterol	qt_adjBMI	all	functional_LOF
18	60372348	MC4R	0.00254737	427499	-0.0198874	0.0134227	0.138438	hdl	qt_noBMI	0.005	functional_LOF
18	60372348	MC4R	0.00254737	427499	-0.0198874	0.0134227	0.138438	hdl	qt_noBMI	all	functional_LOF
18	60372348	MC4R	0.00254462	425211	0.1884	0.130137	0.147698	meds_metformin	bt_adjBMI	0.005	functional_LOF
18	60372348	MC4R	0.00254462	425211	0.1884	0.130137	0.147698	meds_metformin	bt_adjBMI	all	functional_LOF
18	60372348	MC4R	0.00254671	427611	0.0715062	0.056983	0.209527	meds_bp	bt_noBMI	0.005	functional_LOF
18	60372348	MC4R	0.00254671	427611	0.0715062	0.056983	0.209527	meds_bp	bt_noBMI	all	functional_LOF
18	60372348	MC4R	0.000688462	416871	-0.0965867	0.0770746	0.210148	total_cholesterol	qt_adjBMI	5e-05	functional_LOF
18	60372348	MC4R	0.00254671	427611	-0.12395	0.0992637	0.211779	hyperchol_LDL	bt_noBMI	0.005	functional_LOF
18	60372348	MC4R	0.00254671	427611	-0.12395	0.0992637	0.211779	hyperchol_LDL	bt_noBMI	all	functional_LOF
18	60372348	MC4R	0.000757271	425211	0.597014	0.482515	0.215977	hyperlipidaemia_trigs	bt_adjBMI	5e-05	functional_LOF
18	60372348	MC4R	0.00252476	416871	-0.134211	0.111065	0.226893	hba1c	qt_adjBMI	0.005	functional_LOF
18	60372348	MC4R	0.00252476	416871	-0.134211	0.111065	0.226893	hba1c	qt_adjBMI	all	functional_LOF
18	60372348	MC4R	0.000760236	427499	0.262876	0.221878	0.236107	hba1c	qt_noBMI	5e-05	functional_LOF
18	60372348	MC4R	0.00254462	425211	-0.0665582	0.0576803	0.248535	meds_bp	bt_adjBMI	0.005	functional_LOF
18	60372348	MC4R	0.00254462	425211	-0.0665582	0.0576803	0.248535	meds_bp	bt_adjBMI	all	functional_LOF
18	60372348	MC4R	0.000760236	427499	-2.32084	2.0564	0.259069	mean_sysbp	qt_noBMI	5e-05	functional_LOF
18	60372348	MC4R	0.00254671	427611	0.066093	0.060745	0.276578	meds_lipid	bt_noBMI	0.005	functional_LOF
18	60372348	MC4R	0.00254671	427611	0.066093	0.060745	0.276578	meds_lipid	bt_noBMI	all	functional_LOF
18	60372348	MC4R	0.000688462	416871	0.0260757	0.024284	0.28292	hdl	qt_adjBMI	5e-05	functional_LOF
18	60372348	MC4R	0.000760037	427611	-0.19674	0.185764	0.28956	hyperchol_LDL	bt_noBMI	5e-05	functional_LOF
18	60372348	MC4R	0.000757271	425211	-0.129195	0.122345	0.290974	hypertension	bt_adjBMI	5e-05	functional_LOF
18	60372348	MC4R	0.000688462	416871	-0.0531312	0.0505165	0.29291	random_glucose	qt_adjBMI	5e-05	functional_LOF
18	60372348	MC4R	0.000760037	427611	0.124752	0.127429	0.327587	hypertension	bt_noBMI	5e-05	functional_LOF
18	60372348	MC4R	0.00254671	427611	0.0562408	0.0680123	0.408282	hypertension	bt_noBMI	0.005	functional_LOF
18	60372348	MC4R	0.00254671	427611	0.0562408	0.0680123	0.408282	hypertension	bt_noBMI	all	functional_LOF
18	60372348	MC4R	0.00252476	416871	-0.0213223	0.0263119	0.417727	random_glucose	qt_adjBMI	0.005	functional_LOF
18	60372348	MC4R	0.00252476	416871	-0.0213223	0.0263119	0.417727	random_glucose	qt_adjBMI	all	functional_LOF
18	60372348	MC4R	0.000760236	427499	-0.929067	1.20558	0.440922	mean_diabp	qt_noBMI	5e-05	functional_LOF
18	60372348	MC4R	0.00254462	425211	-0.105864	0.148637	0.476322	hyperchol_HDL	bt_adjBMI	0.005	functional_LOF
18	60372348	MC4R	0.00254462	425211	-0.105864	0.148637	0.476322	hyperchol_HDL	bt_adjBMI	all	functional_LOF
18	60372348	MC4R	0.00254462	425211	-0.0477133	0.0676844	0.480849	hypertension	bt_adjBMI	0.005	functional_LOF
18	60372348	MC4R	0.00254462	425211	-0.0477133	0.0676844	0.480849	hypertension	bt_adjBMI	all	functional_LOF
18	60372348	MC4R	0.00254462	425211	-0.0420445	0.0606105	0.487881	meds_lipid	bt_adjBMI	0.005	functional_LOF
18	60372348	MC4R	0.00254462	425211	-0.0420445	0.0606105	0.487881	meds_lipid	bt_adjBMI	all	functional_LOF
18	60372348	MC4R	0.00252476	416871	0.00818566	0.0125813	0.515293	hdl	qt_adjBMI	0.005	functional_LOF
18	60372348	MC4R	0.00252476	416871	0.00818566	0.0125813	0.515293	hdl	qt_adjBMI	all	functional_LOF
18	60372348	MC4R	0.000757271	425211	0.143624	0.261726	0.583172	hyperchol_HDL	bt_adjBMI	5e-05	functional_LOF
18	60372348	MC4R	0.00252476	416871	0.274076	0.502055	0.585128	pulse_pressure	qt_adjBMI	0.005	functional_LOF
18	60372348	MC4R	0.00252476	416871	0.274076	0.502055	0.585128	pulse_pressure	qt_adjBMI	all	functional_LOF
18	60372348	MC4R	0.000688462	416871	-0.471468	0.960662	0.623587	pulse_pressure	qt_adjBMI	5e-05	functional_LOF
18	60372348	MC4R	0.000688462	416871	-0.593672	1.21876	0.62618	mean_diabp	qt_adjBMI	5e-05	functional_LOF
18	60372348	MC4R	0.000760236	427499	-0.0246628	0.0514008	0.63136	random_glucose	qt_noBMI	5e-05	functional_LOF
18	60372348	MC4R	0.00254671	427611	0.124874	0.277637	0.652872	hyperlipidaemia_trigs	bt_noBMI	0.005	functional_LOF
18	60372348	MC4R	0.00254671	427611	0.124874	0.277637	0.652872	hyperlipidaemia_trigs	bt_noBMI	all	functional_LOF
18	60372348	MC4R	0.000688462	416871	-0.883575	2.07419	0.670118	mean_sysbp	qt_adjBMI	5e-05	functional_LOF
18	60372348	MC4R	0.00254737	427499	-0.010583	0.0249473	0.671409	triglycerides	qt_noBMI	0.005	functional_LOF
18	60372348	MC4R	0.00254737	427499	-0.010583	0.0249473	0.671409	triglycerides	qt_noBMI	all	functional_LOF
18	60372348	MC4R	0.00254737	427499	0.0503444	0.120018	0.674871	hba1c	qt_noBMI	0.005	functional_LOF
18	60372348	MC4R	0.00254737	427499	0.0503444	0.120018	0.674871	hba1c	qt_noBMI	all	functional_LOF
18	60372348	MC4R	0.000757271	425211	-0.0334935	0.102936	0.744893	meds_bp	bt_adjBMI	5e-05	functional_LOF
18	60372348	MC4R	0.00254462	425211	-0.0566216	0.207261	0.784706	meds_insulin	bt_adjBMI	0.005	functional_LOF
18	60372348	MC4R	0.00254462	425211	-0.0566216	0.207261	0.784706	meds_insulin	bt_adjBMI	all	functional_LOF
18	60372348	MC4R	0.00252476	416871	0.291801	1.084	0.787784	mean_sysbp	qt_adjBMI	0.005	functional_LOF
18	60372348	MC4R	0.00252476	416871	0.291801	1.084	0.787784	mean_sysbp	qt_adjBMI	all	functional_LOF
18	60372348	MC4R	0.00254671	427611	0.0531508	0.217094	0.806589	meds_insulin	bt_noBMI	0.005	functional_LOF
18	60372348	MC4R	0.00254671	427611	0.0531508	0.217094	0.806589	meds_insulin	bt_noBMI	all	functional_LOF
18	60372348	MC4R	0.00254737	427499	-0.125649	0.514392	0.807024	pulse_pressure	qt_noBMI	0.005	functional_LOF
18	60372348	MC4R	0.00254737	427499	-0.125649	0.514392	0.807024	pulse_pressure	qt_noBMI	all	functional_LOF
18	60372348	MC4R	0.000757271	425211	0.0259773	0.108868	0.811406	meds_lipid	bt_adjBMI	5e-05	functional_LOF
18	60372348	MC4R	0.000688462	416871	-0.0441957	0.213241	0.835809	hba1c	qt_adjBMI	5e-05	functional_LOF
18	60372348	MC4R	0.00254737	427499	-0.00535911	0.0277121	0.846657	random_glucose	qt_noBMI	0.005	functional_LOF
18	60372348	MC4R	0.00254737	427499	-0.00535911	0.0277121	0.846657	random_glucose	qt_noBMI	all	functional_LOF
18	60372348	MC4R	0.00254462	425211	0.0428811	0.269199	0.873439	hyperlipidaemia_trigs	bt_adjBMI	0.005	functional_LOF
18	60372348	MC4R	0.00254462	425211	0.0428811	0.269199	0.873439	hyperlipidaemia_trigs	bt_adjBMI	all	functional_LOF
18	60372348	MC4R	0.00254737	427499	-0.101501	0.652181	0.876322	mean_diabp	qt_noBMI	0.005	functional_LOF
18	60372348	MC4R	0.00254737	427499	-0.101501	0.652181	0.876322	mean_diabp	qt_noBMI	all	functional_LOF
18	60372348	MC4R	0.00254737	427499	-0.139079	1.11244	0.900507	mean_sysbp	qt_noBMI	0.005	functional_LOF
18	60372348	MC4R	0.00254737	427499	-0.139079	1.11244	0.900507	mean_sysbp	qt_noBMI	all	functional_LOF
18	60372348	MC4R	0.00254671	427611	-0.0149709	0.15184	0.921459	hyperchol_HDL	bt_noBMI	0.005	functional_LOF
18	60372348	MC4R	0.00254671	427611	-0.0149709	0.15184	0.921459	hyperchol_HDL	bt_noBMI	all	functional_LOF
18	60372348	MC4R	0.000760236	427499	0.00457445	0.0465053	0.921643	triglycerides	qt_noBMI	5e-05	functional_LOF
18	60372348	MC4R	0.00252476	416871	-0.0623323	0.63694	0.922042	mean_diabp	qt_adjBMI	0.005	functional_LOF
18	60372348	MC4R	0.00252476	416871	-0.0623323	0.63694	0.922042	mean_diabp	qt_adjBMI	all	functional_LOF

## Sheet: Table S6
Table S6. Association of loss of function MC4R variants with CVD outcomes in European individuals in UK Biobank
Gene burden analyses in European individuals in UK Biobank using Regenie for cardiovacular disease outcomes. Analyses were adjusted for age, sex, genetic PCs with (adjBMI) and without (noBMI) adjustment for BMI. Columns: CHROM = chromosome; GENPOS = gene start position; GENE = gene included in burden analysis; N = number of individuals included in the analysis; BETA = best estimate of association…
CHROM	GENPOS	gene	A1FREQ	N	BETA	SE	pval	phenotype	analysis	aafgroup	mask
18	60372348	MC4R	0.00254681	427593	0.0193626	0.0068732	0.00484574	cad	noBMI	0.005	functional_LOF
18	60372348	MC4R	0.00254681	427593	0.0193626	0.0068732	0.00484574	cad	noBMI	all	functional_LOF
18	60372348	MC4R	0.000760069	427593	0.0330686	0.0125589	0.00846155	cad	noBMI	5e-05	functional_LOF
18	60372348	MC4R	0.00254473	425193	0.015308	0.00686979	0.0258601	cad	adjBMI	0.005	functional_LOF
18	60372348	MC4R	0.00254473	425193	0.015308	0.00686979	0.0258601	cad	adjBMI	all	functional_LOF
18	60372348	MC4R	0.00254681	427593	0.00935763	0.00465319	0.0443241	any_mi	noBMI	0.005	functional_LOF
18	60372348	MC4R	0.00254681	427593	0.00935763	0.00465319	0.0443241	any_mi	noBMI	all	functional_LOF
18	60372348	MC4R	0.000760069	427593	0.0162976	0.00850245	0.0552612	any_mi	noBMI	5e-05	functional_LOF
18	60372348	MC4R	0.000757303	425193	0.0237125	0.0125711	0.0592598	cad	adjBMI	5e-05	functional_LOF
18	60372348	MC4R	0.00254473	425193	0.00797639	0.00465736	0.0867781	any_mi	adjBMI	0.005	functional_LOF
18	60372348	MC4R	0.00254473	425193	0.00797639	0.00465736	0.0867781	any_mi	adjBMI	all	functional_LOF
18	60372348	MC4R	0.000757303	425193	0.013812	0.00852258	0.105097	any_mi	adjBMI	5e-05	functional_LOF
18	60372348	MC4R	0.00254473	425193	-0.00184293	0.00273431	0.50031	stemi	adjBMI	0.005	functional_LOF
18	60372348	MC4R	0.00254473	425193	-0.00184293	0.00273431	0.50031	stemi	adjBMI	all	functional_LOF
18	60372348	MC4R	0.00254681	427593	0.00180774	0.00296749	0.542403	nstemi	noBMI	0.005	functional_LOF
18	60372348	MC4R	0.00254681	427593	0.00180774	0.00296749	0.542403	nstemi	noBMI	all	functional_LOF
18	60372348	MC4R	0.000757303	425193	-0.00303208	0.00500355	0.544524	stemi	adjBMI	5e-05	functional_LOF
18	60372348	MC4R	0.00254473	425193	0.00145004	0.00297308	0.625746	nstemi	adjBMI	0.005	functional_LOF
18	60372348	MC4R	0.00254473	425193	0.00145004	0.00297308	0.625746	nstemi	adjBMI	all	functional_LOF
18	60372348	MC4R	0.000760069	427593	-0.00205629	0.00498534	0.679997	stemi	noBMI	5e-05	functional_LOF
18	60372348	MC4R	0.00254681	427593	-0.00111692	0.00272836	0.682266	stemi	noBMI	0.005	functional_LOF
18	60372348	MC4R	0.00254681	427593	-0.00111692	0.00272836	0.682266	stemi	noBMI	all	functional_LOF
18	60372348	MC4R	0.000760069	427593	0.00211199	0.00542228	0.696906	nstemi	noBMI	5e-05	functional_LOF
18	60372348	MC4R	0.000757303	425193	0.00128839	0.00544049	0.812801	nstemi	adjBMI	5e-05	functional_LOF

## Sheet: Table S7
Table S7. Phenome wide association analysis using a BMI polygenic risk score in unrelated European individuals in UK Biobank unadjusted for BMI
Association of polygenic risk score for BMI with phecodes in unrelated European individuals in UK Biobank from logistic regression models. Analyses were adjusted for age, sex, genetic PCs (BMI unadjusted analyses). Columns: phecode = phecode ID; effect = logOR; SE = standard error; pval = p-value of association; phenotype = phenotype label of phecode; category = wider phenotype category. score = …
phecode	effect	se	pval	phenotype	category
278.1	1.17456	0.0387292	4.96399e-202	Obesity	endocrine/metabolic
250.2	0.813024	0.0418236	3.58648e-84	Type 2 diabetes	endocrine/metabolic
401.1	0.408596	0.0253553	2.00673e-58	Essential hypertension	circulatory system
716.9	0.392479	0.0318123	5.70081e-35	Arthropathy NOS	musculoskeletal
681.3	0.786065	0.0733771	8.8761e-27	Cellulitis and abscess of arm/hand	dermatologic
681.5	0.786065	0.0733771	8.8761e-27	Cellulitis and abscess of leg, except foot	dermatologic
681.6	0.786065	0.0733771	8.8761e-27	Cellulitis and abscess of foot, toe	dermatologic
716.2	0.446732	0.0419653	1.83458e-26	Unspecified monoarthritis	musculoskeletal
327.3	0.770555	0.0805056	1.05415e-21	Sleep apnea	neurological
574.1	0.464262	0.0501183	1.98171e-20	Cholelithiasis	digestive
306	0.279689	0.0323524	5.37752e-18	Other mental disorder	mental disorders
740.11	0.559549	0.0687294	3.90952e-16	Osteoarthrosis, localized, primary	musculoskeletal
428.2	0.553298	0.0688077	8.8949e-16	Heart failure NOS	circulatory system
250.7	0.972362	0.122355	1.91023e-15	Diabetic retinopathy	endocrine/metabolic
411.8	0.367598	0.0464613	2.53433e-15	Other chronic ischemic heart disease, unspecified	circulatory system
250.23	1.03798	0.134399	1.13516e-14	Type 2 diabetes with ophthalmic manifestations	endocrine/metabolic
351	0.352524	0.046781	4.85961e-14	Other peripheral nerve disorders	neurological
459.9	0.31092	0.0424041	2.26212e-13	Circulatory disease NEC	circulatory system
427.21	0.386991	0.0528305	2.38644e-13	Atrial fibrillation	circulatory system
318	0.317961	0.0452617	2.14141e-12	Tobacco use disorder	mental disorders
416	0.575584	0.0823612	2.77778e-12	Cardiomegaly	circulatory system
428.1	0.646011	0.0954961	1.33498e-11	Congestive heart failure (CHF) NOS	circulatory system
574.12	0.52395	0.0807501	8.66781e-11	Cholelithiasis with other cholecystitis	digestive
681	0.368375	0.0574361	1.42076e-10	Superficial cellulitis and abscess	dermatologic
411.4	0.276316	0.0435562	2.24041e-10	Coronary atherosclerosis	circulatory system
274.1	0.376342	0.0595274	2.57927e-10	Gout	endocrine/metabolic
496	0.361166	0.0579739	4.67046e-10	Chronic airway obstruction	respiratory
495	0.19321	0.0318074	1.24477e-09	Asthma	respiratory
272.11	0.201024	0.0331859	1.38233e-09	Hypercholesterolemia	endocrine/metabolic
411.2	0.3056	0.0504767	1.41042e-09	Myocardial infarction	circulatory system
411.3	0.271892	0.0458656	3.06606e-09	Angina pectoris	circulatory system
550.4	0.506169	0.0861762	4.26311e-09	Umbilical hernia	digestive
451	0.398275	0.0680201	4.76262e-09	Phlebitis and thrombophlebitis	circulatory system
519.8	0.189999	0.0326911	6.17516e-09	Other diseases of respiratory system, NEC	respiratory
427.2	0.302223	0.0521036	6.61471e-09	Atrial fibrillation and flutter	circulatory system
585.2	0.769721	0.132731	6.66731e-09	Renal failure NOS	genitourinary
574.2	0.643919	0.111128	6.85744e-09	Calculus of bile duct	digestive
686.1	0.554934	0.0966544	9.38835e-09	Carbuncle and furuncle	dermatologic
454.1	0.297566	0.0525974	1.53667e-08	Varicose veins of lower extremity	circulatory system
244.4	0.263648	0.0469026	1.89649e-08	Hypothyroidism NOS	endocrine/metabolic
285	0.260987	0.047211	3.2371e-08	Other anemias	hematopoietic
512.7	0.360111	0.0653112	3.51235e-08	Shortness of breath	respiratory
443.7	1.37159	0.248998	3.62006e-08	Peripheral angiopathy in diseases classified elsewhere	circulatory system
782.3	0.4979	0.0929848	8.57281e-08	Edema	symptoms
585.3	0.28309	0.0531877	1.02366e-07	Chronic renal failure [CKD]	genitourinary
251.1	0.725199	0.142634	3.68939e-07	Hypoglycemia	endocrine/metabolic
496.21	0.383542	0.0767587	5.83135e-07	Obstructive chronic bronchitis	respiratory
450	0.732543	0.147716	7.08085e-07	Noninfectious disorders of lymphatic channels	circulatory system
728.7	0.279835	0.0578526	1.31798e-06	Fasciitis	musculoskeletal
250.24	1.00968	0.208949	1.35026e-06	Type 2 diabetes with neurological manifestations	endocrine/metabolic
707.1	0.551868	0.11428	1.37163e-06	Decubitus ulcer	dermatologic
451.2	0.420533	0.0870891	1.37384e-06	Phlebitis and thrombophlebitis of lower extremities	circulatory system
562.1	0.159838	0.0331558	1.42967e-06	Diverticulosis	digestive
960.2	0.217559	0.0451566	1.45084e-06	Allergy/adverse effect of penicillin	injuries & poisonings
686	0.283378	0.0592566	1.73366e-06	Other local infections of skin and subcutaneous tissue	dermatologic
740.1	0.242623	0.0521907	3.33907e-06	Osteoarthritis; localized	musculoskeletal
276.13	0.618314	0.133091	3.38773e-06	Hyperpotassemia	endocrine/metabolic
550.1	-0.21455	0.047261	5.63366e-06	Inguinal hernia	digestive
564.9	0.192156	0.0433893	9.48245e-06	Personal history of diseases of digestive system	digestive
340	-0.218884	0.0500848	1.24092e-05	Migraine	neurological
250.1	0.506139	0.117017	1.52285e-05	Type 1 diabetes	endocrine/metabolic
550.2	0.153498	0.0354915	1.52588e-05	Diaphragmatic hernia	digestive
571.5	0.42832	0.0991845	1.57153e-05	Other chronic nonalcoholic liver disease	digestive
530.13	0.410665	0.095221	1.61228e-05	Barrett's esophagus	digestive
79.1	-0.296778	0.0717622	3.5407e-05	Varicella infection	infectious diseases
415	0.338412	0.0825989	4.18454e-05	Pulmonary heart disease	circulatory system
352.2	0.546918	0.134131	4.55219e-05	Facial nerve disorders [CN7]	neurological
414	0.363429	0.0892978	4.70431e-05	Other forms of chronic heart disease	circulatory system
261.2	0.498501	0.123763	5.6281e-05	Vitamin B-complex deficiencies	endocrine/metabolic
401.22	0.695565	0.175416	7.33236e-05	Hypertensive chronic kidney disease	circulatory system
726.1	0.223909	0.0565342	7.47621e-05	Enthesopathy	musculoskeletal
939	0.188759	0.0484919	9.91782e-05	Atopic/contact dermatitis due to other or unspecified	dermatologic
585.4	0.579947	0.149997	0.000110459	Chronic kidney disease, Stage I or II	genitourinary
250.6	0.905629	0.234915	0.000115669	Polyneuropathy in diabetes	endocrine/metabolic
740.9	0.230899	0.0599566	0.00011759	Osteoarthrosis NOS	musculoskeletal
994.2	0.277042	0.073468	0.000162642	Sepsis	injuries & poisonings
729	0.245079	0.0651492	0.000168683	Other disorders of soft tissues	musculoskeletal
574.11	0.520457	0.138534	0.000172045	Cholelithiasis with acute cholecystitis	digestive
480.2	0.625149	0.168314	0.000203865	Viral pneumonia	respiratory
455	0.171564	0.0462402	0.00020703	Hemorrhoids	circulatory system
747.13	0.397938	0.107433	0.000212185	Congenital anomalies of great vessels	congenital anomalies
443.9	0.368362	0.0999175	0.000227215	Peripheral vascular disease, unspecified	circulatory system
38	0.262263	0.0724392	0.000294083	Septicemia	infectious diseases
696.4	0.238515	0.0659608	0.000299182	Psoriasis	dermatologic
571.51	0.629856	0.176138	0.000349009	Cirrhosis of liver without mention of alcohol	digestive
362.7	0.748261	0.210022	0.000366962	Hereditary retinal dystrophies	sense organs
687.1	0.297592	0.0851679	0.000475527	Rash and other nonspecific skin eruption	dermatologic
530.12	0.302038	0.0870857	0.000523801	Ulcer of esophagus	digestive
550.5	0.323228	0.0944808	0.000623682	Ventral hernia	digestive
574.3	0.335647	0.0983913	0.000646428	Cholecystitis without cholelithiasis	digestive
1002	-0.22735	0.0674427	0.000748944	Symptoms concerning nutrition, metabolism, and development	NULL
575.8	0.494294	0.147223	0.000786621	Other disorders of biliary tract	digestive
599.4	0.209006	0.0630877	0.000923168	Urinary incontinence	genitourinary
592.1	-0.204079	0.0620211	0.00100016	Cystitis	genitourinary
454.11	0.471525	0.143904	0.00105044	Varicose veins of lower extremity, symptomtic	circulatory system
425.1	0.472747	0.144309	0.00105308	Primary/intrinsic cardiomyopathies	circulatory system
735.21	0.433607	0.133021	0.00111531	Hammer toe (acquired)	musculoskeletal
415.11	0.38189	0.11772	0.00117841	Pulmonary embolism and infarction, acute	circulatory system
426.31	0.35827	0.110602	0.00119836	Right bundle branch block	circulatory system
871	0.276252	0.0856271	0.00125438	Open wounds of extremities	injuries & poisonings
531.3	0.264675	0.0823242	0.00130429	Duodenal ulcer	digestive
350.2	0.266225	0.0848423	0.00170171	Abnormality of gait	neurological
575.7	0.448147	0.143645	0.00180965	Other disorders of gallbladder	digestive
269	0.662533	0.213025	0.00187016	Proteinuria	endocrine/metabolic
569.1	0.88275	0.28493	0.00194749	Toxic gastroenteritis and colitis	digestive
509.2	0.433064	0.140302	0.00202431	Respiratory insufficiency	respiratory
720.1	0.31242	0.101459	0.00207504	Spinal stenosis of lumbar region	musculoskeletal
250.13	0.821854	0.268601	0.00221516	Type 1 diabetes with ophthalmic manifestations	endocrine/metabolic
441.1	0.86527	0.283403	0.00226457	Acute vascular insufficiency of intestine	circulatory system
427.3	0.254591	0.0842343	0.00250765	Other specified cardiac dysrhythmias	circulatory system
394.3	0.382427	0.126782	0.00255781	Aortic valve disease	circulatory system
395.6	0.40355	0.134178	0.00263352	Heart valve replaced	circulatory system
790.6	0.190379	0.0636652	0.00278685	Other abnormal blood chemistry	symptoms
558	0.152984	0.0511726	0.00279376	Noninfectious gastroenteritis	digestive
568.1	0.267573	0.0897517	0.00287069	Peritoneal adhesions (postoperative) (postinfection)	digestive
760	0.104202	0.0351496	0.00303139	Back pain	symptoms
714.1	0.260498	0.0882187	0.00314841	Rheumatoid arthritis	musculoskeletal
369.5	0.155828	0.0530262	0.003296	Conjunctivitis, infectious	sense organs
426.21	0.378446	0.129165	0.00339039	First degree AV block	circulatory system
70.9	0.656306	0.225077	0.00354644	Hepatitis NOS	infectious diseases
452	0.554104	0.191128	0.00374211	Other venous embolism and thrombosis	circulatory system
854	0.312857	0.108954	0.00408588	Complications of cardiac/vascular device, implant, and graft	injuries & poisonings
411.9	0.351399	0.12246	0.00411114	Other acute and subacute forms of ischemic heart disease	circulatory system
285.2	0.818608	0.286708	0.00430103	Anemia of chronic disease	hematopoietic
502	0.412649	0.145897	0.00467866	Postinflammatory pulmonary fibrosis	respiratory
586.2	0.341011	0.120594	0.00468734	Cyst of kidney, acquired	genitourinary
480.11	0.172387	0.0612026	0.00485254	Pneumococcal pneumonia	respiratory
599	0.196306	0.0706611	0.00546714	Other symptoms/disorders or the urinary system	genitourinary
1019	0.133354	0.0481053	0.00556924	Other ill-defined and unknown causes of morbidity and mortality	NULL
426.3	0.668527	0.241819	0.00569974	Bundle branch block	circulatory system
530.14	0.150753	0.0554061	0.00651086	Reflux esophagitis	digestive
465	0.0971332	0.0357507	0.00658846	Acute upper respiratory infections of multiple or unspecified sites	respiratory
694.2	-0.308946	0.114367	0.00690598	Other dyschromia	dermatologic
208	0.104267	0.0387234	0.00708936	Benign neoplasm of colon	neoplasms
578.2	0.295354	0.109778	0.00713541	Blood in stool	digestive
783	0.225547	0.0844137	0.00754174	Fever of unknown origin	symptoms
433.21	0.192753	0.0734536	0.00868665	Cerebral artery occlusion, with cerebral infarction	circulatory system
394.2	0.217672	0.083036	0.00875651	Mitral valve disease	circulatory system
395.1	0.217559	0.082998	0.00876069	Nonrheumatic mitral valve disorders	circulatory system
366	0.101423	0.0387078	0.00878749	Cataract	sense organs
440.21	0.597575	0.228246	0.00884162	Atherosclerosis of native arteries of the extremities with ulceration or gangrene	circulatory system
573.9	0.826494	0.321618	0.0101757	Abnormal serum enzyme levels	digestive
426.91	0.253041	0.0994036	0.0109092	Cardiac pacemaker in situ	circulatory system
411.1	0.229467	0.0902731	0.0110244	Unstable angina (intermediate coronary syndrome)	circulatory system
532	0.166588	0.0656002	0.0111029	Dysphagia	digestive
550	0.235538	0.0932278	0.0115213	Abdominal hernia	digestive
480	0.13471	0.0536605	0.0120593	Pneumonia	respiratory
342	0.308472	0.122888	0.0120665	Hemiplegia	neurological
426.24	0.469493	0.187743	0.0123939	Atrioventricular block, complete	circulatory system
275	0.80063	0.320575	0.012508	Disorders of mineral metabolism	endocrine/metabolic
418	0.0923509	0.0371993	0.0130429	Nonspecific chest pain	circulatory system
280.1	0.122657	0.0494148	0.0130578	Iron deficiency anemias, unspecified or not due to blood loss	hematopoietic
79.2	-0.327553	0.132499	0.0134316	Infectious mononucleosis	infectious diseases
526.41	-0.464813	0.19	0.0144298	Temporomandibular joint disorder, unspecified	digestive
577.1	0.30963	0.126885	0.0146776	Acute pancreatitis	digestive
426.32	0.265265	0.108949	0.0149014	Left bundle branch block	circulatory system
530.11	0.0823141	0.0339117	0.0152115	GERD	digestive
78	-0.141493	0.0585516	0.0156683	Viral warts & HPV	infectious diseases
580.2	0.566903	0.234948	0.015827	Nephrotic syndrome without mention of glomerulonephritis	genitourinary
728.71	-0.238064	0.0990095	0.0161967	Contracture of palmar fascia [Dupuytren's disease]	musculoskeletal
380.1	0.128719	0.0540217	0.0171847	Otitis externa	sense organs
151	0.501544	0.211478	0.0177105	Cancer of stomach	neoplasms
804	-0.294399	0.124421	0.0179745	Fracture of hand or wrist	injuries & poisonings
250.41	0.302967	0.128622	0.0184992	Impaired fasting glucose	endocrine/metabolic
595	0.255431	0.109375	0.0195237	Hydronephrosis	genitourinary
696.41	0.232827	0.0998528	0.0197164	Psoriasis vulgaris	dermatologic
726	0.0997061	0.0427653	0.0197285	Peripheral enthesopathies and allied syndromes	musculoskeletal
853	0.554464	0.239329	0.0205177	Complication of colostomy or enterostomy	injuries & poisonings
110.1	0.11603	0.0501827	0.0207693	Dermatophytosis	infectious diseases
1011	0.211116	0.091716	0.0213439	Complications of surgical and medical procedures	NULL
427.7	0.230181	0.10064	0.0221852	Tachycardia NOS	circulatory system
702.2	-0.102618	0.0451893	0.0231557	Seborrheic keratosis	dermatologic
686.2	0.456793	0.202975	0.0244183	Impetigo	dermatologic
535.6	0.152737	0.0679288	0.0245449	Duodenitis	digestive
202.24	0.45545	0.203288	0.025064	Large cell lymphoma	neoplasms
697	0.397116	0.177817	0.0255299	Sarcoidosis	dermatologic
591	0.100248	0.0452553	0.0267492	Urinary tract infection	genitourinary
771.1	0.353739	0.16185	0.0288455	Swelling of limb	symptoms
242	0.200013	0.0916744	0.0291263	Thyrotoxicosis with or without goiter	endocrine/metabolic
696.42	0.418459	0.193332	0.0304292	Psoriatic arthropathy	dermatologic
573	0.203234	0.094311	0.0311666	Other disorders of liver	digestive
704	0.159813	0.0742521	0.0313732	Diseases of hair and hair follicles	dermatologic
571.81	0.46186	0.214682	0.0314474	Portal hypertension	digestive
290	0.29046	0.135197	0.0316802	Delirium dementia and amnestic and other cognitive disorders	mental disorders
764	0.169204	0.0789558	0.0321114	Sciatica	symptoms
215	-0.379128	0.177829	0.0330084	Other benign neoplasm of connective and other soft tissue	neoplasms
402	0.214581	0.100765	0.0332113	Elevated blood pressure reading without diagnosis of hypertension	circulatory system
442.11	0.331516	0.156435	0.0340741	Abdominal aortic aneurysm	circulatory system
735.2	0.277548	0.131129	0.0342935	Acquired toe deformities	musculoskeletal
396	0.298329	0.141215	0.0346359	Abnormal heart sounds	circulatory system
722.3	-1.60532	0.760673	0.0348247	Schmorl's nodes	musculoskeletal
281.12	0.32026	0.153134	0.0364943	Other vitamin B12 deficiency anemia	hematopoietic
415.21	0.594955	0.284975	0.0368208	Primary pulmonary hypertension	circulatory system
531	0.208759	0.100925	0.0385962	Peptic ulcer (excl. esophageal)	digestive
571.8	0.399172	0.193276	0.0388953	Liver abscess and sequelae of chronic liver disease	digestive
384.4	0.348788	0.169516	0.039634	Perforation of tympanic membrane	sense organs
580.12	0.938942	0.468076	0.0448606	Non-proliferative glomerulonephritis	genitourinary
227.1	0.693464	0.349902	0.0474927	Benign neoplasm of adrenal gland	neoplasms
594.1	0.197773	0.0999782	0.0479101	Calculus of kidney	genitourinary
381.1	0.200597	0.101464	0.0480381	Otitis media	sense organs
292	0.327655	0.167439	0.0503637	Neurological disorders	mental disorders
913	-0.715762	0.370611	0.0534458	Toxic effect of venom	injuries & poisonings
364.4	0.39107	0.203029	0.0540818	Corneal degenerations	sense organs
740.2	0.483294	0.250999	0.0541687	Osteoarthrosis, generalized	musculoskeletal
427.12	0.326283	0.170453	0.0555927	Paroxysmal ventricular tachycardia	circulatory system
709.7	0.214099	0.112839	0.0577761	Unspecified diffuse connective tissue disease	dermatologic
427.42	0.281159	0.148475	0.0582713	Cardiac arrest	circulatory system
229	-0.246224	0.130341	0.0588808	Benign neoplasm of unspecified sites	neoplasms
172.2	-0.0817064	0.0433171	0.0592629	Other non-epithelial cancer of skin	neoplasms
277	0.248846	0.132587	0.0605387	Other disorders of metabolism	endocrine/metabolic
282.9	1.04818	0.559418	0.0609729	Other hereditary hemolytic anemias	hematopoietic
593	0.093552	0.050026	0.0614745	Hematuria	genitourinary
211	-0.128782	0.0698417	0.0651965	Benign neoplasm of other parts of digestive system	neoplasms
290.1	-0.208456	0.113074	0.0652509	Dementias	mental disorders
773	0.0959788	0.0521491	0.0656992	Pain in limb	symptoms
721.1	0.193394	0.105348	0.0663938	Spondylosis without myelopathy	musculoskeletal
611.3	-0.116826	0.0636697	0.0665244	Lump or mass in breast	genitourinary
317	-0.14026	0.0766074	0.0671169	Alcohol-related disorders	mental disorders
501	0.263024	0.144379	0.068491	Pneumonitis due to inhalation of food or vomitus	respiratory
722.6	0.171113	0.0939512	0.0685611	Degeneration of intervertebral disc	musculoskeletal
915	0.114175	0.0628111	0.0691026	Superficial injury without mention of infection	injuries & poisonings
732	0.585198	0.323944	0.0708436	Osteochondropathies	musculoskeletal
504	0.413323	0.230188	0.0725595	Other alveolar and parietoalveolar pneumonopathy	respiratory
800.1	-0.483554	0.269683	0.0729659	Fracture of neck of femur	injuries & poisonings
368	0.159235	0.0891777	0.0741647	Visual disturbances	sense organs
727	0.309631	0.174548	0.076079	Other disorders of synovium, tendon, and bursa	musculoskeletal
530.5	-0.353631	0.200094	0.0771738	Disorders of esophageal motility	digestive
857	0.241905	0.137116	0.0776917	Mechanical complication of unspecified genitourinary device, implant, and graft	injuries & poisonings
1009	0.0923942	0.052408	0.0779043	Injury, NOS	NULL
202	0.2697	0.153344	0.0786136	Cancer of other lymphoid, histiocytic tissue	neoplasms
350.1	0.185838	0.106808	0.0818716	Abnormal involuntary movements	neurological
789	0.090156	0.0519306	0.0825482	Nausea and vomiting	symptoms
596.1	0.23817	0.137997	0.0843633	Bladder neck obstruction	genitourinary
362	0.155511	0.091308	0.088541	Other retinal disorders	sense organs
735.23	-0.259004	0.152257	0.0889247	Hallux rigidus	musculoskeletal
389	-0.0979727	0.0578065	0.0901059	Hearing loss	sense organs
1005	0.175473	0.103594	0.0902953	Other symptoms	NULL
334.1	0.673036	0.397487	0.0904124	Spinocerebellar disease	neurological
967	-0.422904	0.249844	0.0905182	Adverse effects of sedatives or other central nervous system depressants and anesthetics	injuries & poisonings
512.8	0.141674	0.0837373	0.0906678	Cough	respiratory
202.2	0.223234	0.132214	0.0913286	Non-Hodgkins lymphoma	neoplasms
357	0.19155	0.113666	0.09195	Inflammatory and toxic neuropathy	neurological
726.3	0.198454	0.118265	0.0933381	Bursitis	musculoskeletal
380	-0.0850355	0.0507192	0.0936221	Disorders of external ear	sense organs
288	0.314473	0.18786	0.0941355	Diseases of white blood cells	hematopoietic
681.1	0.217659	0.130693	0.0958283	Cellulitis and abscess of fingers/toes	dermatologic
290.2	0.176181	0.106132	0.0969113	Delirium due to conditions classified elsewhere	mental disorders
38.2	0.373536	0.22524	0.0972394	Gram positive septicemia	infectious diseases
720	0.261842	0.157961	0.09739	Spinal stenosis	musculoskeletal
364.5	-0.464836	0.281249	0.0983806	Corneal dystrophy	sense organs
701.3	-1.11406	0.675012	0.098855	Circumscribed scleroderma	dermatologic
112	0.117598	0.0713543	0.0993351	Candidiasis	infectious diseases
694.1	0.394841	0.239959	0.0998762	Vitiligo	dermatologic
557	-0.259176	0.158404	0.101805	Intestinal malabsorption (non-celiac)	digestive
362.29	0.139367	0.0852336	0.102024	Macular degeneration (senile) of retina NOS	sense organs
696.3	-0.306893	0.18863	0.103746	Pityriasis	dermatologic
559	0.230931	0.142256	0.104516	Ileostomy status	digestive
561.1	0.334879	0.207744	0.106966	Diarrhea	digestive
572	0.203495	0.126962	0.108979	Ascites (non malignant)	digestive
281.11	0.299878	0.187956	0.110609	Pernicious anemia	hematopoietic
365	0.0982465	0.0617877	0.11182	Glaucoma	sense organs
565	0.0955158	0.0604256	0.113943	Anal and rectal conditions	digestive
916	0.173915	0.110365	0.115068	Contusion	injuries & poisonings
381.11	0.122769	0.0784031	0.11738	Suppurative and unspecified otitis media	sense organs
802	-0.63478	0.406094	0.118021	Fracture of pelvis	injuries & poisonings
474.2	0.267873	0.171438	0.11817	Chronic tonsillitis and adenoiditis	respiratory
348.4	0.672558	0.431127	0.11876	Cerebral cysts	neurological
443.1	-0.200535	0.130083	0.123173	Raynaud's syndrome	circulatory system
427.5	0.229942	0.150563	0.126708	Arrhythmia (cardiac) NOS	circulatory system
656	0.398936	0.261244	0.126745	Other perinatal conditions of fetus or newborn	pregnancy complications
292.6	0.381784	0.252077	0.129886	Hallucinations	mental disorders
938.2	-0.120377	0.0800637	0.132705	Chronic dermatitis due to solar radiation	dermatologic
586	0.229737	0.153153	0.133603	Other disorders of the kidney and ureters	genitourinary
362.4	0.200601	0.133854	0.133961	Retinal vascular changes and abnomalities	sense organs
599.2	0.0899254	0.0600418	0.134208	Retention of urine	genitourinary
246	0.222015	0.148572	0.135091	Other disorders of thyroid	endocrine/metabolic
729.3	1.081	0.727596	0.137354	Panniculitis	musculoskeletal
745	0.0873341	0.0589371	0.138389	Pain in joint	musculoskeletal
800.4	-0.517915	0.349836	0.138753	Fracture of patella	injuries & poisonings
497	0.110962	0.075867	0.14358	Bronchitis	respiratory
420.3	0.258595	0.17717	0.144404	Endocarditis	circulatory system
292.4	0.137233	0.0942504	0.145379	Altered mental status	mental disorders
713	0.75719	0.521119	0.146222	Arthropathy associated with other disorders classified elsewhere	musculoskeletal
447.1	0.273304	0.188128	0.146292	Stricture of artery	circulatory system
512.1	0.38712	0.267543	0.147912	Wheezing	respiratory
389.3	0.418124	0.290492	0.150046	Degenerative and vascular disorders of ear	sense organs
686.4	-0.372927	0.260361	0.152045	Pyogenic granuloma	dermatologic
362.8	-0.684234	0.486095	0.159245	Retinal hemorrhage/ischemia	sense organs
155.1	0.469803	0.339191	0.166032	Malignant neoplasm of liver, primary	neoplasms
227.2	0.365774	0.270587	0.176447	Benign neoplasm of parathyroid gland	neoplasms
297.2	0.224701	0.166281	0.176589	Suicide or self-inflicted injury	mental disorders
687.4	0.125549	0.0934724	0.179217	Disturbance of skin sensation	dermatologic
573.7	0.10845	0.0809934	0.180573	Abnormal results of function study of liver	digestive
286.6	0.310608	0.233146	0.18278	Defibrination syndrome	hematopoietic
701	0.121951	0.0915753	0.182957	Other hypertrophic and atrophic conditions of skin	dermatologic
714	0.176507	0.132696	0.183465	Rheumatoid arthritis and other inflammatory polyarthropathies	musculoskeletal
706.2	0.0812011	0.0614906	0.186653	Sebaceous cyst	dermatologic
276.14	0.130332	0.0989398	0.187744	Hypopotassemia	endocrine/metabolic
577.3	0.326505	0.251316	0.193882	Cyst and pseudocyst of pancreas	digestive
981	0.601908	0.469158	0.199508	Toxic effect of (non-ethyl) alcohol and petroleum and other solvents	injuries & poisonings
594.3	0.159513	0.125033	0.202038	Calculus of ureter	genitourinary
345.1	-0.342291	0.274452	0.212332	Epilepsy	neurological
291.8	0.279482	0.224291	0.212738	Alteration of consciousness	mental disorders
555.1	0.172523	0.13919	0.215169	Regional enteritis	digestive
800.3	0.241355	0.195323	0.216579	Fracture of tibia and fibula	injuries & poisonings
274.11	0.644208	0.521361	0.216597	Gouty arthropathy	endocrine/metabolic
573.5	0.213424	0.180909	0.238109	Jaundice (not of newborn)	digestive
766	0.177993	0.153936	0.247567	Neuralgia, neuritis, and radiculitis NOS	symptoms
594.8	0.120028	0.1039	0.247999	Renal colic	genitourinary
441	0.267529	0.232081	0.249018	Vascular insufficiency of intestine	circulatory system
333.1	0.255586	0.222364	0.250391	Essential tremor	neurological
287.3	0.153129	0.133367	0.250896	Thrombocytopenia	hematopoietic
348	0.450994	0.393541	0.251799	Other conditions of brain	neurological
803.3	-0.246041	0.215616	0.253826	Fracture of clavicle or scapula	injuries & poisonings
495.2	0.397557	0.35391	0.261298	Asthma with exacerbation	respiratory
250.12	0.755009	0.672569	0.261619	Type 1 diabetes with renal manifestations	endocrine/metabolic
472	-0.105209	0.094135	0.263721	Chronic pharyngitis and nasopharyngitis	respiratory
53	-0.0701555	0.0627729	0.263734	Herpes zoster	infectious diseases
733	-0.0994224	0.0891918	0.264977	Other disorders of bone and cartilage	musculoskeletal
751.2	0.581196	0.521616	0.265184	Congenital anomalies of urinary system	congenital anomalies
290.11	-0.161466	0.145073	0.265707	Alzheimer's disease	mental disorders
599.6	0.507615	0.458372	0.268108	Oliguria and anuria	genitourinary
433.12	-0.305847	0.278301	0.271777	Cerebral atherosclerosis	circulatory system
277.2	0.391137	0.355984	0.271877	Other disorders of purine and pyrimidine metabolism	endocrine/metabolic
782.6	-0.329586	0.300529	0.272779	Pallor and flushing	symptoms
282.8	-0.576085	0.525629	0.273082	Other hemoglobinopathies	hematopoietic
798	0.0853309	0.0787122	0.278326	Malaise and fatigue	symptoms
477	0.111765	0.103784	0.281526	Epistaxis or throat hemorrhage	respiratory
751.21	0.262362	0.244085	0.282429	Cystic kidney disease	congenital anomalies
514	0.108033	0.100688	0.283292	Abnormal findings examination of lungs	respiratory
727.1	0.070165	0.065405	0.283371	Synovitis and tenosynovitis	musculoskeletal
695.21	0.580604	0.544712	0.286473	Dermatitis herpetiformis	dermatologic
464	-0.0540133	0.0510302	0.289847	Acute sinusitis	respiratory
803.2	-0.137325	0.130462	0.292522	Fracture of radius and ulna	injuries & poisonings
800	0.157398	0.151915	0.300157	Fracture of lower limb	injuries & poisonings
191.11	-0.231361	0.223682	0.300982	Cancer of brain	neoplasms
717	0.124945	0.121556	0.304007	Polymyalgia Rheumatica	musculoskeletal
715	0.170877	0.169287	0.312788	Other inflammatory spondylopathies	musculoskeletal
379.3	0.0957756	0.0953047	0.314926	Aphakia and other disorders of lens	sense organs
535.1	0.158783	0.158447	0.316285	Acute gastritis	digestive
346.2	0.907405	0.909385	0.318366	Nonspecific abnormal results of function study of brain and central nervous system	neurological
524	0.99498	0.998761	0.319146	Dentofacial anomalies, including malocclusion	digestive
261.4	0.114098	0.114612	0.319483	Vitamin D deficiency	endocrine/metabolic
270.33	0.376612	0.3798	0.321389	Amyloidosis	endocrine/metabolic
597.1	0.102648	0.103599	0.321778	Urethral stricture (not specified as infectious)	genitourinary
703	0.0827167	0.0835005	0.321874	Diseases of nail, NOS	dermatologic
389.4	-0.112625	0.114371	0.324754	Tinnitus	sense organs
346	1.71562	1.74905	0.326649	Abnormal findings on study of brain and/or nervous system	neurological
250.14	0.435103	0.445362	0.328587	Type 1 diabetes with neurological manifestations	endocrine/metabolic
292.2	-0.242104	0.248239	0.329418	Mild cognitive impairment	mental disorders
286.12	0.325391	0.337524	0.33502	Congenital deficiency of other clotting factors (including factor VII)	hematopoietic
312	-0.63552	0.659828	0.335468	Conduct disorders	mental disorders
696.2	-0.279874	0.291024	0.336207	Parapsoriasis	dermatologic
420.21	0.280844	0.292196	0.336477	Acute pericarditis	circulatory system
750.14	0.537097	0.566823	0.343356	Congenital anomalies of esophagus	congenital anomalies
709.3	0.363836	0.384269	0.343728	Systemic sclerosis	dermatologic
425.12	0.349612	0.370356	0.345175	Other hypertrophic cardiomyopathy	circulatory system
476	-0.0351034	0.0372978	0.34662	Allergic rhinitis	respiratory
427.9	0.0837232	0.0894447	0.349256	Palpitations	circulatory system
475	0.0633999	0.0680765	0.351697	Chronic sinusitis	respiratory
244.1	0.142766	0.153805	0.353287	Secondary hypothyroidism	endocrine/metabolic
550.3	0.186341	0.201429	0.354918	Femoral hernia	digestive
496.1	0.103944	0.112846	0.356994	Emphysema	respiratory
383	-0.218039	0.236811	0.357191	Otosclerosis	sense organs
731.1	0.510873	0.556791	0.358865	Osteitis deformans [Paget's disease of bone]	musculoskeletal
840	0.21104	0.230437	0.359759	Sprains and strains	injuries & poisonings
54	0.0999552	0.110301	0.364828	Herpes simplex	infectious diseases
535	0.0381387	0.0422013	0.366137	Gastritis and duodenitis	digestive
197	0.0438252	0.0486362	0.367545	Chemotherapy	neoplasms
442.2	0.411164	0.459166	0.370543	Aneurysm of iliac artery	circulatory system
8	0.0479978	0.0542298	0.376113	Intestinal infection	infectious diseases
241.2	0.18667	0.211451	0.377343	Nontoxic multinodular goiter	endocrine/metabolic
735.3	-0.0653417	0.0740584	0.377615	Hallux valgus (Bunion)	musculoskeletal
386.2	-0.103461	0.117617	0.379048	Peripheral or central vertigo	sense organs
153.2	0.0806309	0.0916765	0.379122	Colon cancer	neoplasms
433.2	0.0763453	0.0870166	0.380289	Occlusion of cerebral arteries	circulatory system
250.3	0.633261	0.723522	0.381439	Insulin pump user	endocrine/metabolic
530.1	0.0530132	0.0608955	0.383995	Esophagitis, GERD and related diseases	digestive
961	0.219722	0.25369	0.386433	Poisoning by other anti-infectives	injuries & poisonings
200	0.156571	0.183176	0.392685	Myeloproliferative disease	neoplasms
287.31	0.224594	0.262949	0.39303	Primary thrombocytopenia	hematopoietic
189	-0.0892125	0.10519	0.396379	Cancer of urinary organs (incl. kidney and bladder)	neoplasms
565.1	0.0541861	0.0642744	0.399204	Anal and rectal polyp	digestive
317.1	-0.0502732	0.0596418	0.399274	Alcoholism	mental disorders
296	-0.160547	0.19088	0.4003	Mood disorders	mental disorders
386.3	0.106437	0.128103	0.406047	Labyrinthitis	sense organs
301.2	0.415002	0.500904	0.407384	Antisocial/borderline personality disorder	mental disorders
289	-0.144574	0.174764	0.408094	Other diseases of blood and blood-forming organs	hematopoietic
575.6	0.220251	0.268238	0.411587	Cholesterolosis of gallbladder	digestive
386.9	0.0523739	0.0642183	0.414752	Dizziness and giddiness (Light-headedness and vertigo)	sense organs
757	0.192392	0.237614	0.418122	Congenital anomalies of the integument	congenital anomalies
333.4	0.180492	0.223399	0.419128	Torsion dystonia	neurological
323	-0.192785	0.240264	0.422328	Encephalitis	neurological
214	0.0601211	0.0753033	0.424647	Lipoma	neoplasms
242.2	0.414841	0.523261	0.427895	Toxic multinodular goiter	endocrine/metabolic
8.51	-0.889365	1.12656	0.429849	Intestinal e.coli	infectious diseases
270.32	0.182327	0.238461	0.444509	Paraproteinemia	endocrine/metabolic
556	0.204582	0.267872	0.445028	Ulceration of the lower GI tract	digestive
706.8	0.883284	1.15822	0.445687	Other specified diseases of sebaceous glands	dermatologic
695.3	-0.0758246	0.099805	0.447417	Rosacea	dermatologic
371.1	0.106217	0.139901	0.447714	Uveitis, noninfectious or NOS	sense organs
426	0.258293	0.342567	0.450853	Cardiac conduction disorders	circulatory system
149.1	-0.237094	0.314702	0.451214	Cancer of oropharynx	neoplasms
528.5	-0.143532	0.191337	0.453161	Diseases of lips	digestive
723	0.204032	0.2732	0.455171	Other disorders of cervical region	musculoskeletal
529.6	-0.421705	0.565653	0.455958	Glossodynia	digestive
70	-0.147425	0.198064	0.456679	Viral hepatitis	infectious diseases
110.12	0.124301	0.167876	0.459038	Althete's foot	infectious diseases
442.1	0.125438	0.169608	0.459558	Aortic aneurysm	circulatory system
571.6	0.256172	0.347147	0.460555	Primary biliary cirrhosis	digestive
110.11	0.075604	0.105552	0.473823	Dermatophytosis of nail	infectious diseases
149	-0.424468	0.597977	0.477804	Cancer of larynx, pharynx, nasal cavities	neoplasms
335	-0.110519	0.15594	0.478493	Multiple sclerosis	neurological
369.2	-0.240874	0.341996	0.481235	Eye infection, viral	sense organs
770	0.103988	0.14805	0.482439	Myalgia and myositis unspecified	symptoms
255.21	-0.183442	0.264857	0.488556	Glucocorticoid deficiency	endocrine/metabolic
366.2	0.0342176	0.0494454	0.48892	Senile cataract	sense organs
835	0.0559752	0.0811274	0.490215	Internal derangement of knee	injuries & poisonings
1010	0.0357421	0.052723	0.497821	Other tests	NULL
172.3	-0.0944154	0.139922	0.499822	Carcinoma in situ of skin	neoplasms
79	-0.0333973	0.0495941	0.500685	Viral infection	infectious diseases
240	-0.131601	0.19689	0.50388	Simple and unspecified goiter	endocrine/metabolic
8.6	0.0709706	0.10723	0.508065	Viral Enteritis	infectious diseases
277.4	-0.150794	0.227987	0.508345	Disorders of bilirubin excretion	endocrine/metabolic
361	-0.0836283	0.126686	0.509175	Retinal detachments and defects	sense organs
300	-0.180215	0.273735	0.510311	Anxiety disorders	mental disorders
204.4	0.137039	0.208634	0.511286	Multiple myeloma	neoplasms
785	0.0202961	0.0310171	0.512884	Abdominal pain	symptoms
300.1	-0.0374658	0.0578418	0.517161	Anxiety disorder	mental disorders
870.1	-0.11757	0.181581	0.517324	Open wound or laceration of eye or eyelid	injuries & poisonings
290.12	0.259346	0.409397	0.526417	Dementia with cerebral degenerations	mental disorders
315	0.159273	0.251698	0.526868	Develomental delays and disorders	mental disorders
540.11	-0.0845183	0.134108	0.528547	Acute appendicitis	digestive
594	0.116567	0.186247	0.531398	Urinary calculus	genitourinary
70.4	0.202315	0.32514	0.533784	Chronic hepatitis	infectious diseases
557.1	-0.0823686	0.132943	0.535534	Celiac disease	digestive
345	-0.0552502	0.0895899	0.537432	Epilepsy, recurrent seizures, convulsions	neurological
756.1	0.65543	1.06399	0.537888	Congenital anomalies of abdominal wall; diaphram	congenital anomalies
361.2	0.310196	0.504976	0.539031	Retinoschisis and retinal cysts	sense organs
715.2	-0.111494	0.181988	0.540112	Ankylosing spondylitis	musculoskeletal
365.11	0.0817245	0.133472	0.540342	Primary open angle glaucoma	sense organs
280.2	0.156897	0.257163	0.541791	Iron deficiency anemia secondary to blood loss (chronic)	hematopoietic
359.1	-0.307721	0.507783	0.54451	Muscular dystrophies	neurological
465.2	-0.0306644	0.052148	0.556515	Acute pharyngitis	respiratory
332	-0.075475	0.128915	0.558237	Parkinson's disease	neurological
761	0.0447032	0.0770942	0.562015	Cervicalgia	symptoms
275.1	-0.115792	0.200406	0.563409	Disorders of iron metabolism	hematopoietic
292.1	0.0683464	0.120883	0.571808	Aphasia/speech disturbance	mental disorders
157	0.101387	0.18016	0.5736	Pancreatic cancer	neoplasms
695.42	0.14571	0.259817	0.57492	Systemic lupus erythematosus	dermatologic
110.13	0.118492	0.213536	0.578962	Dermatophytosis of the body	infectious diseases
496.3	-0.05602	0.101451	0.580819	Bronchiectasis	respiratory
117	0.175304	0.317761	0.581165	Mycoses	infectious diseases
333.8	-0.249294	0.454637	0.583461	Other degenerative diseases of the basal ganglia	neurological
216	-0.0235459	0.0433087	0.586664	Benign neoplasm of skin	neoplasms
527.2	0.141783	0.26426	0.591592	Sialoadenitis	digestive
560.4	0.0484905	0.0917133	0.597	Other intestinal obstruction	digestive
563	0.0251382	0.0481787	0.601831	Constipation	digestive
528.11	0.129421	0.250025	0.604714	Stomatitis and mucositis (ulcerative)	digestive
331	0.133621	0.259278	0.606303	Other cerebral degenerations	neurological
716	-0.211888	0.411266	0.606406	Other arthropathies	musculoskeletal
722.7	0.142192	0.280104	0.611706	Intervertebral disc disorder with myelopathy	musculoskeletal
300.13	-0.0651596	0.128564	0.612276	Phobia	mental disorders
367.1	-0.0631066	0.124514	0.612278	Myopia	sense organs
250.11	0.186271	0.36844	0.61316	Type 1 diabetes with ketoacidosis	endocrine/metabolic
727.4	-0.0516581	0.103443	0.617508	Ganglion and cyst of synovium, tendon, and bursa	musculoskeletal
803.1	0.0932494	0.186812	0.617666	Fracture of humerus	injuries & poisonings
300.3	0.125551	0.256483	0.62448	Obsessive-compulsive disorders	mental disorders
701.4	0.161436	0.332947	0.627769	Keloid scar	dermatologic
300.11	-0.165756	0.342068	0.627982	Generalized anxiety disorder	mental disorders
244.2	-0.152596	0.315957	0.629122	Acquired hypothyroidism	endocrine/metabolic
714.2	0.445063	0.926063	0.630803	Juvenile rheumatoid arthritis	musculoskeletal
270.35	0.294739	0.617158	0.632953	Macroglobulinemia	endocrine/metabolic
364.2	0.240634	0.50754	0.635415	Corneal edema	sense organs
704.1	0.0900371	0.191256	0.637808	Alopecia	dermatologic
386	0.0414654	0.0896518	0.643711	Vertiginous syndromes and other disorders of vestibular system	sense organs
305.21	-0.356052	0.773024	0.645088	Anorexia nervosa	mental disorders
743.11	0.0239732	0.052083	0.645308	Osteoporosis NOS	musculoskeletal
555.2	-0.046822	0.101751	0.645398	Ulcerative colitis	digestive
751.22	-0.113019	0.247666	0.648147	Other specified congenital anomalies of kidney	congenital anomalies
528.12	0.0900236	0.197337	0.648252	Oral aphthae	digestive
695.22	-0.199177	0.446836	0.655778	Pemphigus and pemphigoid	dermatologic
377	0.146847	0.329885	0.656215	Disorders of optic nerve and visual pathways	sense organs
201	0.130647	0.293673	0.656413	Hodgkin's disease	neoplasms
443.8	0.0493771	0.112367	0.660352	Other specified peripheral vascular diseases	circulatory system
277.5	0.128739	0.294245	0.661731	Other disorders of lipoid metabolism	endocrine/metabolic
189.21	-0.0515091	0.118063	0.66263	Malignant neoplasm of bladder	neoplasms
246.7	0.23872	0.549104	0.663748	Abnormal results of function study of thyroid	endocrine/metabolic
379.5	0.0962389	0.222383	0.665188	Disorders of iris and ciliary body	sense organs
372	-0.0362183	0.08529	0.671093	Disorders of conjunctiva	sense organs
380.4	-0.0448484	0.106769	0.674448	Impacted cerumen	sense organs
709.2	0.0954399	0.227577	0.674942	Sicca syndrome	dermatologic
198.1	0.0304361	0.0727413	0.675644	Secondary malignancy of lymph nodes	neoplasms
433.31	-0.0437636	0.10771	0.684514	Transient cerebral ischemia	circulatory system
941	-0.131751	0.325502	0.685652	Adverse reaction to serum or vaccine	injuries & poisonings
241.1	0.0916326	0.229839	0.690128	Nontoxic uninodular goiter	endocrine/metabolic
245.21	-0.136097	0.342613	0.691197	Chronic lymphocytic thyroiditis	endocrine/metabolic
695.7	0.0479015	0.122371	0.695469	Prurigo and Lichen	dermatologic
379	0.0651367	0.167533	0.697424	Other disorders of eye	sense organs
379.9	0.117195	0.30439	0.700226	Pain, swelling or discharge of eye	sense organs
226	0.124278	0.327936	0.704709	Benign neoplasm of thyroid glands	neoplasms
368.1	0.0723767	0.191965	0.706151	Amblyopia	sense organs
224.1	-0.171958	0.456388	0.706338	Benign neoplasm of eye, uveal	neoplasms
705	-0.0888206	0.235919	0.706554	Disorders of sweat glands	dermatologic
947	0.0280482	0.0745727	0.706828	Urticaria	dermatologic
613.9	0.14084	0.374977	0.707216	Breast disorder NOS	genitourinary
704.2	-0.131642	0.355427	0.711102	Hirsutism	dermatologic
735.1	0.107419	0.293076	0.713976	Flat foot	musculoskeletal
479	0.033043	0.0914638	0.717899	Other upper respiratory disease	respiratory
592.2	-0.0923007	0.256683	0.719153	Urethritis and urethral syndrome	genitourinary
1001	0.0578261	0.161197	0.719797	Foreign body injury	NULL
382	0.0457471	0.133966	0.73274	Otalgia	sense organs
286.7	0.0635473	0.189976	0.738	Other and unspecified coagulation defects	hematopoietic
433.3	0.0372887	0.112439	0.740164	Cerebral ischemia	circulatory system
529	0.0465399	0.142327	0.743674	Diseases and other conditions of the tongue	digestive
830	0.0347328	0.107932	0.747603	Dislocation	injuries & poisonings
276.12	-0.0283394	0.0895266	0.751587	Hyposmolality and/or hyponatremia	endocrine/metabolic
363	-0.10842	0.342658	0.751692	Chorioretinal inflammations, scars, and other disorders of choroid	sense organs
702.1	0.0212953	0.0675249	0.752481	Actinic keratosis	dermatologic
333.3	-0.24745	0.790267	0.754188	Tics and choreas	neurological
801	0.0418514	0.133886	0.754592	Fracture of ankle and foot	injuries & poisonings
747.2	-0.128482	0.41186	0.755075	Congenital anomalies of peripheral vascular system	congenital anomalies
300.12	0.0526901	0.169229	0.755532	Agorophobia, social phobia, and panic disorder	mental disorders
698	0.0221353	0.0715049	0.756893	Pruritus and related conditions	dermatologic
716.8	0.245748	0.795489	0.757377	Palindromic rheumatism	musculoskeletal
364.9	-0.147192	0.478504	0.75838	Cornea replaced by transplant	sense organs
465.4	0.0352051	0.11573	0.760976	Acute laryngitis and tracheitis	respiratory
333	0.0359294	0.120193	0.764992	Extrapyramidal disease and abnormal movement disorders	neurological
430.2	0.0500115	0.168369	0.76644	Intracerebral hemorrhage	circulatory system
564	-0.0297311	0.100876	0.768201	Functional digestive disorders	digestive
612.2	-0.0499296	0.170746	0.769966	Hypertrophy of breast (Gynecomastia)	genitourinary
217.1	-0.056213	0.199364	0.777973	Nevus, non-neoplastic	neoplasms
228	-0.0309493	0.111637	0.781602	Hemangioma and lymphangioma, any site	neoplasms
592.13	-0.104256	0.379079	0.783298	Chronic interstitial cystitis	genitourinary
949	-0.0408783	0.150141	0.785417	Allergies, other	injuries & poisonings
339	-0.0151545	0.0561715	0.787322	Other headache syndromes	neurological
701.1	0.181824	0.676893	0.788226	Keratoderma, acquired	dermatologic
317.11	0.0454819	0.170105	0.78918	Alcoholic liver damage	mental disorders
204.12	-0.0597421	0.224471	0.790127	Lymphoid leukemia, chronic	neoplasms
803	0.0435072	0.16583	0.793043	Fracture of upper limb	injuries & poisonings
272.13	-0.0629764	0.245519	0.797562	Mixed hyperlipidemia	endocrine/metabolic
331.9	-0.0485411	0.189913	0.798263	Cerebral degeneration, unspecified	neurological
474.1	-0.0158835	0.062198	0.798437	Acute tonsillitis	respiratory
990	-0.0192336	0.0756142	0.799214	Effects radiation NOS	injuries & poisonings
689	-0.0128214	0.0507673	0.800615	Disorder of skin and subcutaneous tissue NOS	dermatologic
446.4	-0.109847	0.436593	0.80135	Wegener's granulomatosis	circulatory system
302	0.0414508	0.164973	0.801614	Sexual and gender identity disorders	mental disorders
288.2	-0.105891	0.424065	0.802816	Elevated white blood cell count	hematopoietic
377.3	0.0699888	0.282925	0.804617	Optic neuritis/neuropathy	sense organs
370	0.0538023	0.217873	0.804952	Keratitis	sense organs
189.2	0.0373095	0.153201	0.807593	Cancer of bladder	neoplasms
250.42	-0.0332783	0.141527	0.814102	Other abnormal glucose	endocrine/metabolic
214.1	0.0212556	0.0937225	0.820585	Lipoma of skin and subcutaneous tissue	neoplasms
596	0.0131307	0.0592792	0.824699	Other disorders of bladder	genitourinary
371.2	-0.0499217	0.226918	0.825872	Conjunctivitis, noninfectious	sense organs
598	-0.0230404	0.106579	0.828846	Abnormal findings on examination of urine	genitourinary
242.1	-0.0512188	0.240433	0.831306	Graves' disease	endocrine/metabolic
427.11	0.0234873	0.110463	0.831618	Paroxysmal supraventricular tachycardia	circulatory system
613.7	0.0503816	0.239432	0.833339	Other signs and symptoms in breast	genitourinary
471	-0.0185027	0.0886796	0.834724	Nasal polyps	respiratory
379.2	-0.0151053	0.0748095	0.839981	Disorders of vitreous body	sense organs
159	0.0155554	0.0773145	0.840545	Malignant neoplasm of other and ill-defined sites within the digestive organs and peritoneum	neoplasms
596.5	0.0221356	0.112104	0.84347	Functional disorders of bladder	genitourinary
341	0.063522	0.330003	0.847359	Other demyelinating diseases of central nervous system	neurological
289.8	-0.0520949	0.284582	0.854753	Polycythemia, secondary	hematopoietic
251	0.0396927	0.217859	0.85543	Other disorders of pancreatic internal secretion	endocrine/metabolic
327.41	0.0327492	0.181737	0.856994	Organic or persistent insomnia	neurological
496.2	0.0472013	0.270961	0.861709	Chronic bronchitis	respiratory
200.1	0.0484076	0.280474	0.862972	Polycythemia vera	neoplasms
189.4	-0.065426	0.379634	0.86317	Malignant neoplasm of other urinary organs	neoplasms
706.1	-0.0179012	0.104425	0.863889	Acne	dermatologic
578.8	-0.00906356	0.0533428	0.86508	Hemorrhage of rectum and anus	digestive
703.1	0.0240256	0.143058	0.866628	Ingrowing nail	dermatologic
195.1	0.00694692	0.0417898	0.867972	Malignant neoplasm, other	neoplasms
110.2	0.0175074	0.107833	0.871026	Dermatomycoses	infectious diseases
611.1	-0.0833492	0.525496	0.873976	Abnormal mammogram	genitourinary
979	0.0324524	0.206126	0.874898	Adverse drug events and drug allergies	injuries & poisonings
153.3	-0.0167952	0.111844	0.880634	Malignant neoplasm of rectum, rectosigmoid junction, and anus	neoplasms
242.3	-0.0843718	0.564691	0.881228	Exophthalmos	endocrine/metabolic
965.1	0.0171441	0.115867	0.882372	Opiates and related narcotics causing adverse effects in therapeutic use	injuries & poisonings
741.5	-0.11871	0.808677	0.883293	Hemarthrosis	musculoskeletal
198.4	-0.0137034	0.0940154	0.884114	Secondary malignant neoplasm of liver	neoplasms
193	0.0360797	0.251111	0.885753	Thyroid cancer	neoplasms
202.21	-0.0409714	0.287157	0.886543	Nodular lymphoma	neoplasms
690.1	0.0112288	0.0789199	0.886858	Seborrheic dermatitis	dermatologic
427.8	-0.0307215	0.219568	0.888725	Sinoatrial node dysfunction (Bradycardia)	circulatory system
304	-0.0461807	0.337363	0.89112	Adjustment reaction	mental disorders
564.1	0.00582581	0.0438707	0.894355	Irritable Bowel Syndrome	digestive
365.2	0.0248937	0.190455	0.896007	Primary angle-closure glaucoma	sense organs
519.9	-0.0341341	0.262248	0.89644	Symptoms involving respiratory system and other chest symptoms	respiratory
613.5	-0.016755	0.14102	0.905424	Mastodynia	genitourinary
274.2	0.0665307	0.616242	0.914026	Crystal arthropathies	endocrine/metabolic
747.1	0.0341364	0.317756	0.914448	Cardiac congenital anomalies	congenital anomalies
483	-0.0107646	0.104537	0.917984	Acute bronchitis and bronchiolitis	respiratory
695.81	-0.0399164	0.44989	0.929301	Erythema nodosum	dermatologic
255.12	-0.0528773	0.60389	0.930226	Hyperaldosteronism	endocrine/metabolic
529.1	-0.023593	0.27409	0.931405	Glossitis	digestive
446.5	0.0199269	0.237658	0.933178	Giant cell arteritis	circulatory system
368.5	-0.0952755	1.14365	0.933606	Color vision deficiencies	sense organs
555.21	-0.0182301	0.231131	0.937133	Ulcerative colitis (chronic)	digestive
370.1	0.024726	0.317377	0.937902	Corneal ulcer	sense organs
613.8	0.0224734	0.315022	0.943128	Other specified disorders of breast	genitourinary
275.3	-0.0106184	0.161349	0.947529	Disorders of magnesium metabolism	endocrine/metabolic
371.3	-0.0043358	0.078137	0.955748	Inflammation of eyelids	sense organs
253.2	0.0177854	0.328252	0.95679	Pituitary hypofunction	endocrine/metabolic
433.1	0.00809651	0.15237	0.957623	Occlusion and stenosis of precerebral arteries	circulatory system
737	-0.0335416	0.637178	0.958018	Curvature of spine	musculoskeletal
290.16	-0.0100735	0.197424	0.959306	Vascular dementia	mental disorders
695.41	0.0189514	0.375763	0.959776	Cutaneous lupus erythematosus	dermatologic
691	-0.0201006	0.406521	0.960564	Congenital anomalies of skin	dermatologic
361.1	0.00513712	0.113011	0.963743	Retinal detachment with retinal defect	sense organs
577.2	0.0107173	0.248235	0.965563	Chronic pancreatitis	digestive
739	0.0248357	0.589362	0.966387	Contracture of joint	musculoskeletal
292.3	0.00779908	0.186107	0.966573	Memory loss	mental disorders
704.11	0.0110931	0.274051	0.967712	Alopecia Areata	dermatologic
738	0.00652711	0.165502	0.968541	Other acquired musculoskeletal deformity	musculoskeletal
378.1	-0.00725738	0.185951	0.968868	Strabismus (not specified as paralytic)	sense organs
245	-0.010322	0.273216	0.969863	Thyroiditis	endocrine/metabolic
514.1	-0.0314167	0.834318	0.969962	Abnormal results of function study of pulmonary system	respiratory
189.11	0.00495721	0.156771	0.974775	Malignant neoplasm of kidney, except pelvis	neoplasms
374.2	0.0220523	0.801327	0.978045	Lagophthalmos	sense organs
172.11	0.00196362	0.0867906	0.98195	Melanomas of skin	neoplasms
276.42	0.00701006	0.315942	0.982298	Alkalosis	endocrine/metabolic
364	-0.00245801	0.185545	0.98943	Corneal opacity and other disorders of cornea	sense organs
691.1	0.0077925	0.707287	0.99121	Ichthyosis congenita	dermatologic
705.1	-0.000967002	0.336619	0.997708	Dyshidrosis	dermatologic
165.1	1.53588e-05	0.100084	0.999878	Cancer of bronchus; lung	neoplasms

## Sheet: Table S8
Table S8. Phenome wide association analysis using a BMI polygenic risk score in unrelated European individuals in UK Biobank adjusted for BMI
Association of polygenic risk score for BMI with phecodes in unrelated European individuals in UK Biobank from logistic regression models. Analyses were adjusted for age, sex, genetic PCs and BMI (BMI adjusted analyses). Columns: phecode = phecode ID; effect = logOR; SE = standard error; pval = p-value of association; phenotype = phenotype label of phecode; category = wider phenotype category. BM…
phecode	effect	se	pval	phenotype	category
318	0.241362	0.0458659	1.42235e-07	Tobacco use disorder	mental disorders
340	-0.230917	0.0506323	5.09926e-06	Migraine	neurological
454.1	0.215161	0.0531889	5.22734e-05	Varicose veins of lower extremity	circulatory system
211	-0.27658	0.0706166	8.97884e-05	Benign neoplasm of other parts of digestive system	neoplasms
585.2	0.497125	0.135014	0.000231379	Renal failure NOS	genitourinary
530.11	-0.126212	0.0344202	0.000245615	GERD	digestive
418	-0.13486	0.0377938	0.000359272	Nonspecific chest pain	circulatory system
272.11	-0.117102	0.0339069	0.000553088	Hypercholesterolemia	endocrine/metabolic
681.3	0.255049	0.0752861	0.000704749	Cellulitis and abscess of arm/hand	dermatologic
681.5	0.255049	0.0752861	0.000704749	Cellulitis and abscess of leg, except foot	dermatologic
681.6	0.255049	0.0752861	0.000704749	Cellulitis and abscess of foot, toe	dermatologic
250.42	-0.481432	0.143779	0.000812723	Other abnormal glucose	endocrine/metabolic
592.1	-0.20311	0.06276	0.0012109	Cystitis	genitourinary
389	-0.187071	0.0585257	0.0013916	Hearing loss	sense organs
530.13	0.297628	0.0963082	0.00199908	Barrett's esophagus	digestive
300.1	-0.180806	0.0585785	0.00202484	Anxiety disorder	mental disorders
740.11	0.214888	0.0699246	0.00211821	Osteoarthrosis, localized, primary	musculoskeletal
496	0.176017	0.0587958	0.00275618	Chronic airway obstruction	respiratory
496.21	0.232818	0.0778731	0.00279242	Obstructive chronic bronchitis	respiratory
871	0.24086	0.0867414	0.00549042	Open wounds of extremities	injuries & poisonings
464	-0.142816	0.0515886	0.0056339	Acute sinusitis	respiratory
686.1	0.267245	0.0981235	0.00645828	Carbuncle and furuncle	dermatologic
804	-0.341068	0.125844	0.00672348	Fracture of hand or wrist	injuries & poisonings
285	0.128921	0.0478536	0.00705866	Other anemias	hematopoietic
339	-0.153043	0.0568952	0.00714699	Other headache syndromes	neurological
569.1	0.759617	0.288573	0.00848044	Toxic gastroenteritis and colitis	digestive
317	-0.200006	0.0776415	0.00999434	Alcohol-related disorders	mental disorders
441.1	0.732489	0.287516	0.0108452	Acute vascular insufficiency of intestine	circulatory system
79.1	-0.183952	0.0725727	0.0112535	Varicella infection	infectious diseases
401.1	-0.0671881	0.0265097	0.0112616	Essential hypertension	circulatory system
250.23	0.345023	0.137897	0.0123483	Type 2 diabetes with ophthalmic manifestations	endocrine/metabolic
250.7	0.309236	0.125655	0.0138552	Diabetic retinopathy	endocrine/metabolic
352.2	0.334444	0.135976	0.01391	Facial nerve disorders [CN7]	neurological
428.2	0.172266	0.0701651	0.0140823	Heart failure NOS	circulatory system
526.41	-0.464247	0.192213	0.0157233	Temporomandibular joint disorder, unspecified	digestive
574.2	0.269574	0.112664	0.0167241	Calculus of bile duct	digestive
278.1	0.102548	0.0437194	0.0189966	Obesity	endocrine/metabolic
550.3	0.474719	0.203325	0.0195551	Femoral hernia	digestive
290.1	-0.264886	0.114459	0.0206547	Dementias	mental disorders
722.3	-1.79658	0.777756	0.0208911	Schmorl's nodes	musculoskeletal
735.21	0.309805	0.134677	0.0214281	Hammer toe (acquired)	musculoskeletal
571.5	-0.232198	0.101503	0.0221608	Other chronic nonalcoholic liver disease	digestive
703.1	-0.326007	0.145393	0.0249455	Ingrowing nail	dermatologic
465.2	-0.117435	0.0527321	0.0259463	Acute pharyngitis	respiratory
939	0.109127	0.0490712	0.0261583	Atopic/contact dermatitis due to other or unspecified	dermatologic
967	-0.564233	0.253871	0.0262483	Adverse effects of sedatives or other central nervous system depressants and anesthetics	injuries & poisonings
707.1	0.261327	0.118091	0.0269027	Decubitus ulcer	dermatologic
427.21	0.118361	0.053635	0.0273293	Atrial fibrillation	circulatory system
250.13	0.602906	0.275681	0.0287448	Type 1 diabetes with ophthalmic manifestations	endocrine/metabolic
229	-0.287828	0.13179	0.0289633	Benign neoplasm of unspecified sites	neoplasms
530.5	-0.439948	0.202336	0.0296796	Disorders of esophageal motility	digestive
275	0.696436	0.324082	0.0316383	Disorders of mineral metabolism	endocrine/metabolic
735.23	-0.330715	0.15399	0.0317421	Hallux rigidus	musculoskeletal
483	-0.225581	0.105709	0.0328442	Acute bronchitis and bronchiolitis	respiratory
215	-0.382879	0.179842	0.0332569	Other benign neoplasm of connective and other soft tissue	neoplasms
395.6	0.287792	0.135718	0.0339618	Heart valve replaced	circulatory system
452	0.408278	0.19339	0.0347585	Other venous embolism and thrombosis	circulatory system
443.7	0.541808	0.260722	0.0376995	Peripheral angiopathy in diseases classified elsewhere	circulatory system
853	0.497227	0.242879	0.0406364	Complication of colostomy or enterostomy	injuries & poisonings
531.3	0.169649	0.083304	0.0416992	Duodenal ulcer	digestive
274.1	-0.123965	0.0609559	0.0419835	Gout	endocrine/metabolic
327.3	-0.169957	0.0839105	0.0428209	Sleep apnea	neurological
261.2	0.248903	0.125482	0.0473035	Vitamin B-complex deficiencies	endocrine/metabolic
535	-0.0846293	0.0427299	0.0476402	Gastritis and duodenitis	digestive
965.1	-0.229818	0.117405	0.0502902	Opiates and related narcotics causing adverse effects in therapeutic use	injuries & poisonings
8	-0.107279	0.0549684	0.05098	Intestinal infection	infectious diseases
440.21	0.449586	0.231507	0.0521379	Atherosclerosis of native arteries of the extremities with ulceration or gangrene	circulatory system
416	0.162727	0.0837994	0.0521533	Cardiomegaly	circulatory system
189	-0.205826	0.106325	0.052891	Cancer of urinary organs (incl. kidney and bladder)	neoplasms
785	-0.0607699	0.0313927	0.0528923	Abdominal pain	symptoms
686.2	0.394444	0.204808	0.0541144	Impetigo	dermatologic
575.8	0.286996	0.149035	0.0541422	Other disorders of biliary tract	digestive
686.4	-0.505955	0.262984	0.0543673	Pyogenic granuloma	dermatologic
496.1	0.218836	0.114329	0.0556082	Emphysema	respiratory
455	0.0894219	0.0467894	0.0559844	Hemorrhoids	circulatory system
474.1	-0.120084	0.0629003	0.0562461	Acute tonsillitis	respiratory
317.1	-0.115038	0.0603475	0.0566164	Alcoholism	mental disorders
694.2	-0.220146	0.11553	0.0567106	Other dyschromia	dermatologic
369.5	0.101756	0.0536176	0.0577211	Conjunctivitis, infectious	sense organs
386.2	-0.225388	0.118969	0.0581573	Peripheral or central vertigo	sense organs
427.3	0.160961	0.0853312	0.0592537	Other specified cardiac dysrhythmias	circulatory system
443.8	0.21408	0.113753	0.0598407	Other specified peripheral vascular diseases	circulatory system
591	-0.0865687	0.046029	0.060007	Urinary tract infection	genitourinary
151	0.401653	0.213947	0.06047	Cancer of stomach	neoplasms
578.8	-0.10111	0.0540062	0.0611813	Hemorrhage of rectum and anus	digestive
334.1	0.757748	0.408967	0.0639059	Spinocerebellar disease	neurological
251.1	0.269394	0.145774	0.0645986	Hypoglycemia	endocrine/metabolic
532	0.12252	0.0664704	0.0652957	Dysphagia	digestive
502	0.271563	0.147535	0.0656709	Postinflammatory pulmonary fibrosis	respiratory
364.5	-0.522543	0.28403	0.0658057	Corneal dystrophy	sense organs
596.1	0.256357	0.139652	0.066405	Bladder neck obstruction	genitourinary
202.24	0.3764	0.205473	0.066971	Large cell lymphoma	neoplasms
275.3	-0.298144	0.163836	0.0687934	Disorders of magnesium metabolism	endocrine/metabolic
530.12	0.160436	0.0882464	0.0690578	Ulcer of esophagus	digestive
913	-0.679533	0.374106	0.0693062	Toxic effect of venom	injuries & poisonings
573.9	0.588318	0.325957	0.0710907	Abnormal serum enzyme levels	digestive
345	-0.163923	0.0910371	0.0717638	Epilepsy, recurrent seizures, convulsions	neurological
585.3	-0.0965619	0.0542836	0.075266	Chronic renal failure [CKD]	genitourinary
561.1	0.372398	0.209577	0.0755847	Diarrhea	digestive
79.2	-0.237932	0.133928	0.0756404	Infectious mononucleosis	infectious diseases
362.8	-0.86696	0.491186	0.0775581	Retinal hemorrhage/ischemia	sense organs
694.1	0.427231	0.24238	0.0779598	Vitiligo	dermatologic
306	0.0578627	0.0328788	0.0784283	Other mental disorder	mental disorders
501	0.259395	0.147762	0.0791745	Pneumonitis due to inhalation of food or vomitus	respiratory
433.12	-0.495138	0.282262	0.0794001	Cerebral atherosclerosis	circulatory system
433.31	-0.186505	0.10914	0.0874752	Transient cerebral ischemia	circulatory system
686	0.102376	0.0601378	0.0886888	Other local infections of skin and subcutaneous tissue	dermatologic
282.9	0.955269	0.565923	0.0914141	Other hereditary hemolytic anemias	hematopoietic
735.2	0.223736	0.132818	0.09208	Acquired toe deformities	musculoskeletal
395.1	0.141072	0.0838938	0.0926552	Nonrheumatic mitral valve disorders	circulatory system
701.3	-1.1387	0.680088	0.0940647	Circumscribed scleroderma	dermatologic
364.4	0.339466	0.205151	0.0979828	Corneal degenerations	sense organs
425.1	0.239826	0.14611	0.100713	Primary/intrinsic cardiomyopathies	circulatory system
745	-0.0975761	0.059675	0.102023	Pain in joint	musculoskeletal
459.9	0.0702025	0.043119	0.103501	Circulatory disease NEC	circulatory system
276.13	0.220337	0.135653	0.10432	Hyperpotassemia	endocrine/metabolic
596.5	-0.185609	0.114777	0.105852	Functional disorders of bladder	genitourinary
272.13	-0.401668	0.248491	0.106002	Mixed hyperlipidemia	endocrine/metabolic
472	-0.152048	0.0951216	0.109942	Chronic pharyngitis and nasopharyngitis	respiratory
351	0.0753439	0.0475342	0.112956	Other peripheral nerve disorders	neurological
580.12	0.748171	0.473317	0.113948	Non-proliferative glomerulonephritis	genitourinary
740.9	-0.0962175	0.0609281	0.114291	Osteoarthrosis NOS	musculoskeletal
732	0.517498	0.328038	0.114668	Osteochondropathies	musculoskeletal
550.2	-0.0566926	0.0360256	0.115562	Diaphragmatic hernia	digestive
596	-0.0944282	0.0601382	0.116372	Other disorders of bladder	genitourinary
53	-0.0991349	0.0634318	0.118086	Herpes zoster	infectious diseases
386.9	-0.101452	0.0650196	0.118684	Dizziness and giddiness (Light-headedness and vertigo)	sense organs
687.1	0.132762	0.0862892	0.12391	Rash and other nonspecific skin eruption	dermatologic
394.2	0.128562	0.0839502	0.125669	Mitral valve disease	circulatory system
202.2	0.204355	0.133717	0.126447	Non-Hodgkins lymphoma	neoplasms
202	0.237045	0.155303	0.126925	Cancer of other lymphoid, histiocytic tissue	neoplasms
384.4	0.260865	0.171676	0.128632	Perforation of tympanic membrane	sense organs
389.4	-0.174061	0.115684	0.132422	Tinnitus	sense organs
530.1	-0.0927445	0.061678	0.132661	Esophagitis, GERD and related diseases	digestive
240	-0.299225	0.199104	0.132874	Simple and unspecified goiter	endocrine/metabolic
189.11	-0.237761	0.158526	0.133662	Malignant neoplasm of kidney, except pelvis	neoplasms
729	0.0985644	0.0659142	0.134825	Other disorders of soft tissues	musculoskeletal
782.6	-0.453677	0.304278	0.135963	Pallor and flushing	symptoms
281.12	0.230172	0.155005	0.137562	Other vitamin B12 deficiency anemia	hematopoietic
426.24	0.28247	0.190295	0.13771	Atrioventricular block, complete	circulatory system
702.1	0.100034	0.0682427	0.142688	Actinic keratosis	dermatologic
480.2	0.249095	0.17124	0.145765	Viral pneumonia	respiratory
348.4	0.621401	0.43574	0.153845	Cerebral cysts	neurological
394.3	0.183354	0.128584	0.153884	Aortic valve disease	circulatory system
564.9	0.0624126	0.0439221	0.155321	Personal history of diseases of digestive system	digestive
78	-0.083266	0.0591671	0.159337	Viral warts & HPV	infectious diseases
426.3	0.345248	0.245795	0.160136	Bundle branch block	circulatory system
802	-0.578318	0.412309	0.160726	Fracture of pelvis	injuries & poisonings
574.12	0.114863	0.0821211	0.161902	Cholelithiasis with other cholecystitis	digestive
285.2	0.4095	0.293132	0.162419	Anemia of chronic disease	hematopoietic
288	0.266087	0.190599	0.162697	Diseases of white blood cells	hematopoietic
696.4	0.0929749	0.0667737	0.163805	Psoriasis	dermatologic
835	-0.11387	0.0820685	0.165291	Internal derangement of knee	injuries & poisonings
345.1	-0.387053	0.279645	0.166332	Epilepsy	neurological
451	0.0955019	0.0691106	0.167011	Phlebitis and thrombophlebitis	circulatory system
559	0.199007	0.144127	0.167347	Ileostomy status	digestive
563	-0.0658261	0.0488706	0.177997	Constipation	digestive
713	0.710173	0.527249	0.177999	Arthropathy associated with other disorders classified elsewhere	musculoskeletal
800.1	-0.36977	0.275224	0.179102	Fracture of neck of femur	injuries & poisonings
292	0.227818	0.169975	0.180147	Neurological disorders	mental disorders
612.2	-0.229178	0.172848	0.184877	Hypertrophy of breast (Gynecomastia)	genitourinary
300	-0.367763	0.277806	0.185565	Anxiety disorders	mental disorders
555.1	0.185921	0.140672	0.186279	Regional enteritis	digestive
574.1	0.0673362	0.0511651	0.188154	Cholelithiasis	digestive
292.2	-0.331218	0.251874	0.188505	Mild cognitive impairment	mental disorders
365	0.0809448	0.0624579	0.194979	Glaucoma	sense organs
656	0.340412	0.264262	0.19769	Other perinatal conditions of fetus or newborn	pregnancy complications
426.31	0.144298	0.112225	0.198518	Right bundle branch block	circulatory system
531	0.131049	0.102125	0.199415	Peptic ulcer (excl. esophageal)	digestive
800.4	-0.455659	0.356197	0.200815	Fracture of patella	injuries & poisonings
565.1	-0.0831053	0.0650229	0.201216	Anal and rectal polyp	digestive
189.21	-0.152156	0.119379	0.202464	Malignant neoplasm of bladder	neoplasms
365.11	0.17144	0.134839	0.203572	Primary open angle glaucoma	sense organs
197	-0.0619942	0.0492599	0.208206	Chemotherapy	neoplasms
451.2	0.111335	0.088559	0.208687	Phlebitis and thrombophlebitis of lower extremities	circulatory system
253.2	-0.417445	0.333888	0.211207	Pituitary hypofunction	endocrine/metabolic
696.3	-0.236211	0.190627	0.2153	Pityriasis	dermatologic
949	-0.187269	0.152024	0.21801	Allergies, other	injuries & poisonings
300.13	-0.157815	0.130029	0.224867	Phobia	mental disorders
960.2	0.055383	0.0457619	0.226185	Allergy/adverse effect of penicillin	injuries & poisonings
290	0.165573	0.137401	0.228192	Delirium dementia and amnestic and other cognitive disorders	mental disorders
704.2	-0.433257	0.36104	0.230131	Hirsutism	dermatologic
411.3	-0.0560389	0.0467364	0.230512	Angina pectoris	circulatory system
681	0.0697639	0.0583969	0.232224	Superficial cellulitis and abscess	dermatologic
214.1	-0.112061	0.0947854	0.237104	Lipoma of skin and subcutaneous tissue	neoplasms
1002	-0.0805637	0.0682459	0.237804	Symptoms concerning nutrition, metabolism, and development	NULL
585.4	0.179005	0.152395	0.240152	Chronic kidney disease, Stage I or II	genitourinary
705	-0.280679	0.239334	0.240896	Disorders of sweat glands	dermatologic
289	-0.206243	0.176709	0.243158	Other diseases of blood and blood-forming organs	hematopoietic
346	2.05533	1.76465	0.244132	Abnormal findings on study of brain and/or nervous system	neurological
443.9	0.116918	0.101538	0.249537	Peripheral vascular disease, unspecified	circulatory system
709.3	0.444871	0.387621	0.251094	Systemic sclerosis	dermatologic
540.11	-0.155263	0.135755	0.252749	Acute appendicitis	digestive
305.21	0.884881	0.778739	0.255831	Anorexia nervosa	mental disorders
270.33	0.436523	0.384394	0.256118	Amyloidosis	endocrine/metabolic
79	-0.056854	0.0501391	0.256825	Viral infection	infectious diseases
697	0.203169	0.180058	0.259171	Sarcoidosis	dermatologic
760	-0.0400183	0.0356205	0.261241	Back pain	symptoms
947	-0.0845707	0.0754046	0.26205	Urticaria	dermatologic
289.8	-0.323713	0.288744	0.262242	Polycythemia, secondary	hematopoietic
362.7	0.238845	0.213523	0.263313	Hereditary retinal dystrophies	sense organs
941	-0.36521	0.328436	0.266152	Adverse reaction to serum or vaccine	injuries & poisonings
282.8	-0.587237	0.53162	0.269325	Other hemoglobinopathies	hematopoietic
411.9	0.136845	0.123903	0.269396	Other acute and subacute forms of ischemic heart disease	circulatory system
251	-0.243909	0.221108	0.269975	Other disorders of pancreatic internal secretion	endocrine/metabolic
695.22	-0.503708	0.456835	0.270199	Pemphigus and pemphigoid	dermatologic
296	-0.21318	0.19344	0.27044	Mood disorders	mental disorders
110.11	0.117325	0.10664	0.271247	Dermatophytosis of nail	infectious diseases
450	0.165559	0.150725	0.272022	Noninfectious disorders of lymphatic channels	circulatory system
981	0.517214	0.474862	0.276071	Toxic effect of (non-ethyl) alcohol and petroleum and other solvents	injuries & poisonings
389.3	0.317002	0.292981	0.279257	Degenerative and vascular disorders of ear	sense organs
54	0.120427	0.111469	0.279982	Herpes simplex	infectious diseases
250.2	0.0478362	0.0443252	0.280494	Type 2 diabetes	endocrine/metabolic
242	0.100189	0.0928459	0.280547	Thyrotoxicosis with or without goiter	endocrine/metabolic
729.3	0.795876	0.739017	0.281508	Panniculitis	musculoskeletal
750.14	0.615303	0.572934	0.282844	Congenital anomalies of esophagus	congenital anomalies
323	-0.260769	0.243702	0.284605	Encephalitis	neurological
415.21	0.308604	0.288462	0.284698	Primary pulmonary hypertension	circulatory system
586.2	0.129998	0.12204	0.286781	Cyst of kidney, acquired	genitourinary
290.11	-0.155198	0.14666	0.289955	Alzheimer's disease	mental disorders
594	-0.199996	0.189223	0.290543	Urinary calculus	genitourinary
401.22	0.189121	0.179416	0.291842	Hypertensive chronic kidney disease	circulatory system
198.4	-0.0998129	0.0949876	0.293351	Secondary malignant neoplasm of liver	neoplasms
599	0.0756188	0.072072	0.294081	Other symptoms/disorders or the urinary system	genitourinary
727.4	-0.109267	0.1046	0.296201	Ganglion and cyst of synovium, tendon, and bursa	musculoskeletal
191.11	-0.236114	0.226119	0.296392	Cancer of brain	neoplasms
110.1	0.0529112	0.0507519	0.297159	Dermatophytosis	infectious diseases
244.2	-0.332871	0.319617	0.297658	Acquired hypothyroidism	endocrine/metabolic
442.11	0.16473	0.158361	0.298239	Abdominal aortic aneurysm	circulatory system
428.1	0.100781	0.0976526	0.302057	Congestive heart failure (CHF) NOS	circulatory system
716	-0.427575	0.415592	0.303558	Other arthropathies	musculoskeletal
255.21	-0.274368	0.26809	0.30611	Glucocorticoid deficiency	endocrine/metabolic
578.2	0.11302	0.111348	0.310097	Blood in stool	digestive
727.1	-0.0665401	0.0661575	0.31452	Synovitis and tenosynovitis	musculoskeletal
529.6	-0.573599	0.574443	0.318022	Glossodynia	digestive
595	0.110547	0.110897	0.31884	Hydronephrosis	genitourinary
528.5	-0.191753	0.193351	0.321326	Diseases of lips	digestive
433.2	-0.0873501	0.0882949	0.322516	Occlusion of cerebral arteries	circulatory system
411.4	0.0435576	0.0442165	0.324575	Coronary atherosclerosis	circulatory system
411.1	-0.0901062	0.091671	0.325642	Unstable angina (intermediate coronary syndrome)	circulatory system
557	-0.156827	0.160192	0.327583	Intestinal malabsorption (non-celiac)	digestive
8.6	-0.106327	0.108688	0.32794	Viral Enteritis	infectious diseases
751.22	-0.245195	0.250663	0.327983	Other specified congenital anomalies of kidney	congenital anomalies
427.12	0.166309	0.172309	0.334454	Paroxysmal ventricular tachycardia	circulatory system
250.12	0.68126	0.708949	0.33658	Type 1 diabetes with renal manifestations	endocrine/metabolic
594.3	-0.121566	0.126719	0.337391	Calculus of ureter	genitourinary
726.1	0.0545679	0.0572747	0.340722	Enthesopathy	musculoskeletal
465.4	-0.110909	0.116909	0.342783	Acute laryngitis and tracheitis	respiratory
312	-0.633077	0.67255	0.346547	Conduct disorders	mental disorders
696.2	-0.277032	0.294331	0.346589	Parapsoriasis	dermatologic
290.12	0.388248	0.414664	0.349121	Dementia with cerebral degenerations	mental disorders
361.2	0.478501	0.511665	0.349693	Retinoschisis and retinal cysts	sense organs
555.2	-0.0959423	0.102959	0.351415	Ulcerative colitis	digestive
396	0.132614	0.142982	0.353671	Abnormal heart sounds	circulatory system
414	0.0832054	0.090531	0.358053	Other forms of chronic heart disease	circulatory system
427.7	0.0936817	0.102116	0.358932	Tachycardia NOS	circulatory system
577.3	0.231436	0.254241	0.362664	Cyst and pseudocyst of pancreas	digestive
366.2	-0.0454891	0.0499999	0.362937	Senile cataract	sense organs
277	0.121411	0.134461	0.366555	Other disorders of metabolism	endocrine/metabolic
715.2	-0.166492	0.185356	0.369062	Ankylosing spondylitis	musculoskeletal
575.6	-0.243651	0.271939	0.370264	Cholesterolosis of gallbladder	digestive
411.8	0.0422431	0.0473618	0.372434	Other chronic ischemic heart disease, unspecified	circulatory system
509.2	0.12726	0.143155	0.374018	Respiratory insufficiency	respiratory
381.1	0.0911862	0.102662	0.374425	Otitis media	sense organs
698	-0.0636427	0.0722761	0.378561	Pruritus and related conditions	dermatologic
573	-0.0840542	0.0956456	0.379505	Other disorders of liver	digestive
840	0.204465	0.233099	0.3804	Sprains and strains	injuries & poisonings
304	-0.300964	0.344181	0.381881	Adjustment reaction	mental disorders
557.1	0.11745	0.134366	0.38206	Celiac disease	digestive
333	-0.105667	0.121673	0.385146	Extrapyramidal disease and abnormal movement disorders	neurological
743.11	0.0456812	0.0527341	0.38635	Osteoporosis NOS	musculoskeletal
512.8	-0.073386	0.0848574	0.38714	Cough	respiratory
773	-0.0455685	0.0528088	0.388195	Pain in limb	symptoms
366	0.0337858	0.0391552	0.388209	Cataract	sense organs
575.7	0.125545	0.145576	0.388467	Other disorders of gallbladder	digestive
227.1	0.305261	0.354653	0.389386	Benign neoplasm of adrenal gland	neoplasms
560.4	0.0799009	0.0929552	0.39003	Other intestinal obstruction	digestive
740.1	0.0454641	0.0529007	0.390107	Osteoarthritis; localized	musculoskeletal
275.1	-0.173899	0.202572	0.39064	Disorders of iron metabolism	hematopoietic
727	0.151087	0.176756	0.392674	Other disorders of synovium, tendon, and bursa	musculoskeletal
348	0.340133	0.399002	0.393959	Other conditions of brain	neurological
1010	-0.0452434	0.0533529	0.396437	Other tests	NULL
990	-0.0646017	0.0764271	0.397959	Effects radiation NOS	injuries & poisonings
681.1	0.11079	0.132326	0.402452	Cellulitis and abscess of fingers/toes	dermatologic
200	0.154652	0.184907	0.402944	Myeloproliferative disease	neoplasms
598	-0.0895673	0.108094	0.407326	Abnormal findings on examination of urine	genitourinary
426.21	0.106456	0.130921	0.416143	First degree AV block	circulatory system
573.7	-0.0664272	0.0821397	0.418682	Abnormal results of function study of liver	digestive
751.2	0.427422	0.529641	0.419665	Congenital anomalies of urinary system	congenital anomalies
208	-0.0315681	0.0392057	0.42071	Benign neoplasm of colon	neoplasms
789	-0.0422747	0.052646	0.421976	Nausea and vomiting	symptoms
8.51	-0.907743	1.13481	0.423766	Intestinal e.coli	infectious diseases
227.2	0.217686	0.27317	0.425516	Benign neoplasm of parathyroid gland	neoplasms
695.21	0.43718	0.551204	0.427698	Dermatitis herpetiformis	dermatologic
290.16	-0.157253	0.199851	0.431369	Vascular dementia	mental disorders
550	-0.0739071	0.0944176	0.433763	Abdominal hernia	digestive
562.1	-0.0262817	0.0336323	0.434542	Diverticulosis	digestive
703	-0.0660289	0.0845483	0.434826	Diseases of nail, NOS	dermatologic
524	0.782817	1.00865	0.437688	Dentofacial anomalies, including malocclusion	digestive
261.4	-0.0900763	0.116366	0.438887	Vitamin D deficiency	endocrine/metabolic
300.12	-0.132526	0.171705	0.440217	Agorophobia, social phobia, and panic disorder	mental disorders
110.2	-0.0840487	0.109113	0.441128	Dermatomycoses	infectious diseases
803.2	-0.1016	0.131957	0.441329	Fracture of radius and ulna	injuries & poisonings
333.8	-0.351372	0.461364	0.446302	Other degenerative diseases of the basal ganglia	neurological
342	0.0953652	0.126071	0.449384	Hemiplegia	neurological
369.2	-0.260146	0.345107	0.450961	Eye infection, viral	sense organs
512.7	0.0497646	0.0663135	0.452988	Shortness of breath	respiratory
529.1	-0.207973	0.278297	0.454879	Glossitis	digestive
571.51	0.133378	0.179657	0.457844	Cirrhosis of liver without mention of alcohol	digestive
514	0.0745745	0.101899	0.464262	Abnormal findings examination of lungs	respiratory
411.2	0.0373599	0.0512934	0.466395	Myocardial infarction	circulatory system
783	0.0621004	0.0856277	0.468307	Fever of unknown origin	symptoms
195.1	-0.0305651	0.0422533	0.469448	Malignant neoplasm, other	neoplasms
790.6	0.0462639	0.0644609	0.472939	Other abnormal blood chemistry	symptoms
594.8	-0.0737366	0.105154	0.483164	Renal colic	genitourinary
427.5	0.106068	0.152366	0.486343	Arrhythmia (cardiac) NOS	circulatory system
420.21	0.203479	0.296436	0.492449	Acute pericarditis	circulatory system
292.6	0.175837	0.256487	0.492991	Hallucinations	mental disorders
704	0.0514237	0.0751195	0.493623	Diseases of hair and hair follicles	dermatologic
346.2	0.627574	0.917967	0.494192	Nonspecific abnormal results of function study of brain and central nervous system	neurological
854	0.0752457	0.110618	0.49636	Complications of cardiac/vascular device, implant, and graft	injuries & poisonings
286.6	0.160235	0.236623	0.498295	Defibrination syndrome	hematopoietic
70.9	0.15428	0.228431	0.499428	Hepatitis NOS	infectious diseases
433.3	-0.0769812	0.114101	0.49988	Cerebral ischemia	circulatory system
427.11	-0.0753207	0.112017	0.501327	Paroxysmal supraventricular tachycardia	circulatory system
761	-0.0523512	0.0779858	0.502035	Cervicalgia	symptoms
250.1	0.0797611	0.119149	0.503226	Type 1 diabetes	endocrine/metabolic
250.24	0.144127	0.21579	0.504195	Type 2 diabetes with neurological manifestations	endocrine/metabolic
433.1	-0.102452	0.154025	0.505944	Occlusion and stenosis of precerebral arteries	circulatory system
362.29	0.0570206	0.0861969	0.508282	Macular degeneration (senile) of retina NOS	sense organs
427.2	0.0345382	0.0529516	0.514233	Atrial fibrillation and flutter	circulatory system
427.8	-0.143698	0.221989	0.517424	Sinoatrial node dysfunction (Bradycardia)	circulatory system
333.4	0.146922	0.227046	0.517566	Torsion dystonia	neurological
599.4	-0.0414599	0.0641464	0.518063	Urinary incontinence	genitourinary
740.2	0.164622	0.25495	0.51847	Osteoarthrosis, generalized	musculoskeletal
714.1	0.0576148	0.0894853	0.519675	Rheumatoid arthritis	musculoskeletal
474.2	0.111382	0.173418	0.520694	Chronic tonsillitis and adenoiditis	respiratory
504	0.148445	0.232713	0.523546	Other alveolar and parietoalveolar pneumonopathy	respiratory
300.11	-0.220242	0.345322	0.523612	Generalized anxiety disorder	mental disorders
281.11	0.120103	0.190408	0.528192	Pernicious anemia	hematopoietic
830	-0.0688961	0.109504	0.529242	Dislocation	injuries & poisonings
447.1	0.119954	0.191076	0.530147	Stricture of artery	circulatory system
691	-0.258836	0.413216	0.531057	Congenital anomalies of skin	dermatologic
442.2	0.290647	0.464094	0.53114	Aneurysm of iliac artery	circulatory system
803.3	-0.135521	0.217595	0.533409	Fracture of clavicle or scapula	injuries & poisonings
731.1	0.353224	0.567383	0.533581	Osteitis deformans [Paget's disease of bone]	musculoskeletal
189.4	-0.238271	0.383262	0.534145	Malignant neoplasm of other urinary organs	neoplasms
333.1	0.140319	0.226187	0.535014	Essential tremor	neurological
771.1	-0.102007	0.164461	0.535095	Swelling of limb	symptoms
250.41	-0.0807525	0.130553	0.536219	Impaired fasting glucose	endocrine/metabolic
556	0.167434	0.270736	0.536285	Ulceration of the lower GI tract	digestive
571.81	0.134356	0.217443	0.536648	Portal hypertension	digestive
476	-0.0232482	0.0376958	0.537411	Allergic rhinitis	respiratory
270.35	0.384573	0.624449	0.537987	Macroglobulinemia	endocrine/metabolic
292.1	-0.0754969	0.122876	0.53894	Aphasia/speech disturbance	mental disorders
465	-0.0221392	0.036185	0.540647	Acute upper respiratory infections of multiple or unspecified sites	respiratory
277.5	-0.181373	0.298664	0.543664	Other disorders of lipoid metabolism	endocrine/metabolic
332	-0.0793855	0.130794	0.543884	Parkinson's disease	neurological
317.11	-0.104627	0.172658	0.544527	Alcoholic liver damage	mental disorders
269	0.129271	0.216788	0.550975	Proteinuria	endocrine/metabolic
479	-0.0551205	0.0925054	0.551268	Other upper respiratory disease	respiratory
477	-0.0624461	0.10516	0.552631	Epistaxis or throat hemorrhage	respiratory
696.42	0.116426	0.196368	0.55325	Psoriatic arthropathy	dermatologic
242.2	0.309701	0.52903	0.55827	Toxic multinodular goiter	endocrine/metabolic
979	-0.121468	0.209386	0.561838	Adverse drug events and drug allergies	injuries & poisonings
242.3	-0.330835	0.573642	0.564125	Exophthalmos	endocrine/metabolic
270.32	0.13909	0.241715	0.565	Paraproteinemia	endocrine/metabolic
702.2	-0.0262642	0.0456519	0.565078	Seborrheic keratosis	dermatologic
371.3	0.045164	0.0790026	0.56754	Inflammation of eyelids	sense organs
368	0.0515737	0.0902875	0.567853	Visual disturbances	sense organs
801	-0.0774329	0.135749	0.568397	Fracture of ankle and foot	injuries & poisonings
574.3	-0.0554972	0.0998397	0.578305	Cholecystitis without cholelithiasis	digestive
564.1	-0.0246232	0.0443529	0.578781	Irritable Bowel Syndrome	digestive
916	0.06208	0.112054	0.579566	Contusion	injuries & poisonings
276.42	-0.176122	0.320011	0.582072	Alkalosis	endocrine/metabolic
994.2	0.0410743	0.07472	0.582519	Sepsis	injuries & poisonings
550.4	-0.0482323	0.0878758	0.583095	Umbilical hernia	digestive
224.1	-0.252264	0.459847	0.583292	Benign neoplasm of eye, uveal	neoplasms
528.12	0.109233	0.199608	0.584216	Oral aphthae	digestive
747.2	-0.227126	0.416889	0.585884	Congenital anomalies of peripheral vascular system	congenital anomalies
420.3	0.0966123	0.179123	0.589636	Endocarditis	circulatory system
722.6	-0.0512965	0.095248	0.590193	Degeneration of intervertebral disc	musculoskeletal
110.13	-0.115851	0.215927	0.591593	Dermatophytosis of the body	infectious diseases
571.8	0.103567	0.195926	0.597081	Liver abscess and sequelae of chronic liver disease	digestive
198.1	-0.0385538	0.0735304	0.600053	Secondary malignancy of lymph nodes	neoplasms
242.1	-0.127439	0.243855	0.601252	Graves' disease	endocrine/metabolic
204.4	0.109858	0.210548	0.60183	Multiple myeloma	neoplasms
381.11	-0.0413634	0.0793695	0.602262	Suppurative and unspecified otitis media	sense organs
480	0.0282823	0.0544467	0.603448	Pneumonia	respiratory
726.3	0.061411	0.119646	0.60776	Bursitis	musculoskeletal
735.1	-0.151009	0.296717	0.6108	Flat foot	musculoskeletal
255.12	-0.311218	0.611558	0.610826	Hyperaldosteronism	endocrine/metabolic
1009	-0.0269362	0.0531356	0.612201	Injury, NOS	NULL
362.4	0.0685961	0.135422	0.61248	Retinal vascular changes and abnomalities	sense organs
798	-0.0403784	0.0798513	0.613088	Malaise and fatigue	symptoms
714.2	0.475985	0.942953	0.613713	Juvenile rheumatoid arthritis	musculoskeletal
362	0.0464237	0.0923281	0.615096	Other retinal disorders	sense organs
495	0.0161704	0.0322743	0.616349	Asthma	respiratory
286.7	-0.0965247	0.192949	0.616892	Other and unspecified coagulation defects	hematopoietic
201	0.148323	0.297042	0.617545	Hodgkin's disease	neoplasms
592.13	-0.190691	0.38328	0.61882	Chronic interstitial cystitis	genitourinary
751.21	0.122485	0.247163	0.620202	Cystic kidney disease	congenital anomalies
331.9	-0.0953625	0.192562	0.620437	Cerebral degeneration, unspecified	neurological
722.7	-0.140684	0.285193	0.621805	Intervertebral disc disorder with myelopathy	musculoskeletal
331	0.129946	0.263706	0.622176	Other cerebral degenerations	neurological
550.1	0.0235307	0.0479506	0.623619	Inguinal hernia	digestive
611.3	-0.0315066	0.0643812	0.624575	Lump or mass in breast	genitourinary
572	0.0627383	0.128476	0.625318	Ascites (non malignant)	digestive
415.11	0.0583095	0.11976	0.626339	Pulmonary embolism and infarction, acute	circulatory system
496.2	-0.133604	0.275049	0.627147	Chronic bronchitis	respiratory
371.2	-0.110212	0.229009	0.630335	Conjunctivitis, noninfectious	sense organs
475	0.0329799	0.0687949	0.631658	Chronic sinusitis	respiratory
1019	0.0231997	0.0487538	0.634178	Other ill-defined and unknown causes of morbidity and mortality	NULL
427.42	0.0715183	0.150397	0.634409	Cardiac arrest	circulatory system
782.3	0.0449947	0.0947627	0.634919	Edema	symptoms
214	-0.0361146	0.0761324	0.63524	Lipoma	neoplasms
402	-0.048369	0.102048	0.635511	Elevated blood pressure reading without diagnosis of hypertension	circulatory system
246	0.0707442	0.150295	0.637853	Other disorders of thyroid	endocrine/metabolic
687.4	-0.0444425	0.0947911	0.639179	Disturbance of skin sensation	dermatologic
735.3	-0.0350109	0.0748205	0.639833	Hallux valgus (Bunion)	musculoskeletal
706.2	0.0287213	0.0621686	0.644089	Sebaceous cyst	dermatologic
705.1	-0.156066	0.340448	0.646654	Dyshidrosis	dermatologic
726	-0.0198091	0.04329	0.647247	Peripheral enthesopathies and allied syndromes	musculoskeletal
558	0.023494	0.0518476	0.650452	Noninfectious gastroenteritis	digestive
441	0.106608	0.235647	0.650976	Vascular insufficiency of intestine	circulatory system
172.11	0.0395722	0.0875921	0.651429	Melanomas of skin	neoplasms
471	-0.0403568	0.0897293	0.652882	Nasal polyps	respiratory
695.3	-0.0451715	0.100824	0.654137	Rosacea	dermatologic
720.1	0.0460205	0.102838	0.65451	Spinal stenosis of lumbar region	musculoskeletal
382	-0.0605667	0.135529	0.654954	Otalgia	sense organs
1011	0.0412572	0.0930731	0.657565	Complications of surgical and medical procedures	NULL
770	-0.0640288	0.149976	0.669433	Myalgia and myositis unspecified	symptoms
276.14	-0.0427359	0.100637	0.671088	Hypopotassemia	endocrine/metabolic
574.11	0.0597492	0.140814	0.671338	Cholelithiasis with acute cholecystitis	digestive
706.1	0.0444535	0.105675	0.674001	Acne	dermatologic
695.81	-0.190564	0.455912	0.675959	Erythema nodosum	dermatologic
383	-0.0993272	0.239234	0.678003	Otosclerosis	sense organs
706.8	0.484207	1.16881	0.678673	Other specified diseases of sebaceous glands	dermatologic
709.2	0.0948206	0.229611	0.679635	Sicca syndrome	dermatologic
250.14	0.189816	0.460084	0.679923	Type 1 diabetes with neurological manifestations	endocrine/metabolic
250.11	0.15339	0.377024	0.684123	Type 1 diabetes with ketoacidosis	endocrine/metabolic
300.3	0.104887	0.259907	0.686539	Obsessive-compulsive disorders	mental disorders
386	-0.0362593	0.090618	0.689058	Vertiginous syndromes and other disorders of vestibular system	sense organs
357	-0.0461489	0.115645	0.68985	Inflammatory and toxic neuropathy	neurological
200.1	-0.11299	0.284405	0.691158	Polycythemia vera	neoplasms
277.2	-0.143108	0.360433	0.691334	Other disorders of purine and pyrimidine metabolism	endocrine/metabolic
228	-0.0447542	0.112743	0.691399	Hemangioma and lymphangioma, any site	neoplasms
378.1	-0.0750834	0.189261	0.691575	Strabismus (not specified as paralytic)	sense organs
695.42	0.104202	0.262702	0.691623	Systemic lupus erythematosus	dermatologic
159	-0.0309833	0.0781864	0.691903	Malignant neoplasm of other and ill-defined sites within the digestive organs and peritoneum	neoplasms
442.1	0.068002	0.171645	0.691974	Aortic aneurysm	circulatory system
594.1	-0.0399487	0.101565	0.694074	Calculus of kidney	genitourinary
695.7	-0.0485583	0.123754	0.69478	Prurigo and Lichen	dermatologic
153.3	-0.044233	0.113131	0.695804	Malignant neoplasm of rectum, rectosigmoid junction, and anus	neoplasms
364.9	-0.186781	0.482287	0.698548	Cornea replaced by transplant	sense organs
204.12	-0.0866316	0.226575	0.7022	Lymphoid leukemia, chronic	neoplasms
701	-0.0353286	0.0925541	0.702678	Other hypertrophic and atrophic conditions of skin	dermatologic
747.13	0.0410041	0.109037	0.706874	Congenital anomalies of great vessels	congenital anomalies
597.1	0.0391343	0.104972	0.709293	Urethral stricture (not specified as infectious)	genitourinary
519.8	-0.0123675	0.0332163	0.709646	Other diseases of respiratory system, NEC	respiratory
426.91	0.0373478	0.100758	0.710884	Cardiac pacemaker in situ	circulatory system
716.2	-0.0159102	0.0430635	0.711786	Unspecified monoarthritis	musculoskeletal
110.12	-0.0626146	0.169934	0.712528	Althete's foot	infectious diseases
577.2	-0.0923614	0.252892	0.714946	Chronic pancreatitis	digestive
613.8	-0.115083	0.318745	0.718063	Other specified disorders of breast	genitourinary
689	-0.0185103	0.0513471	0.718478	Disorder of skin and subcutaneous tissue NOS	dermatologic
723	-0.100138	0.278068	0.718759	Other disorders of cervical region	musculoskeletal
193	-0.0912789	0.253545	0.718839	Thyroid cancer	neoplasms
245.21	-0.124545	0.346226	0.719055	Chronic lymphocytic thyroiditis	endocrine/metabolic
361	-0.0457606	0.127955	0.720621	Retinal detachments and defects	sense organs
704.11	0.0979088	0.276961	0.723706	Alopecia Areata	dermatologic
38	0.025966	0.073668	0.724483	Septicemia	infectious diseases
380.1	-0.0189768	0.0546632	0.728472	Otitis externa	sense organs
274.11	0.183946	0.530411	0.728742	Gouty arthropathy	endocrine/metabolic
415	0.0289985	0.0838139	0.729353	Pulmonary heart disease	circulatory system
800.3	0.0681267	0.198445	0.731371	Fracture of tibia and fibula	injuries & poisonings
704.1	0.0646962	0.19323	0.737766	Alopecia	dermatologic
564	-0.0341124	0.102325	0.738853	Functional digestive disorders	digestive
446.5	-0.0799695	0.240119	0.739103	Giant cell arteritis	circulatory system
244.1	-0.0517104	0.155859	0.740059	Secondary hypothyroidism	endocrine/metabolic
728.71	-0.0329978	0.100064	0.741577	Contracture of palmar fascia [Dupuytren's disease]	musculoskeletal
244.4	0.0156904	0.0476574	0.741979	Hypothyroidism NOS	endocrine/metabolic
530.14	-0.0183576	0.0560626	0.743329	Reflux esophagitis	digestive
377	0.108916	0.334116	0.744438	Disorders of optic nerve and visual pathways	sense organs
870.1	-0.0583924	0.183699	0.750584	Open wound or laceration of eye or eyelid	injuries & poisonings
496.3	0.0321152	0.102559	0.754175	Bronchiectasis	respiratory
363	-0.108391	0.347119	0.754844	Chorioretinal inflammations, scars, and other disorders of choroid	sense organs
535.6	0.0213202	0.0687309	0.756411	Duodenitis	digestive
857	0.0433789	0.140882	0.75815	Mechanical complication of unspecified genitourinary device, implant, and graft	injuries & poisonings
371.1	0.0434066	0.141674	0.759313	Uveitis, noninfectious or NOS	sense organs
720	-0.0488206	0.160138	0.760469	Spinal stenosis	musculoskeletal
433.21	-0.0225718	0.0746735	0.762444	Cerebral artery occlusion, with cerebral infarction	circulatory system
250.3	0.220526	0.73448	0.763988	Insulin pump user	endocrine/metabolic
226	0.0995949	0.331752	0.764017	Benign neoplasm of thyroid glands	neoplasms
709.7	0.0341134	0.114137	0.76503	Unspecified diffuse connective tissue disease	dermatologic
370	0.0649923	0.22009	0.767766	Keratitis	sense organs
535.1	0.0470724	0.160192	0.768873	Acute gastritis	digestive
361.1	0.0328709	0.114113	0.773303	Retinal detachment with retinal defect	sense organs
480.11	0.017863	0.0621435	0.773769	Pneumococcal pneumonia	respiratory
737	-0.187755	0.654632	0.774258	Curvature of spine	musculoskeletal
149.1	-0.0888794	0.318867	0.780448	Cancer of oropharynx	neoplasms
425.12	0.103886	0.375401	0.781986	Other hypertrophic cardiomyopathy	circulatory system
592.2	-0.0708036	0.259474	0.78495	Urethritis and urethral syndrome	genitourinary
333.3	-0.216427	0.796338	0.785793	Tics and choreas	neurological
599.6	0.126474	0.465979	0.786072	Oliguria and anuria	genitourinary
613.5	-0.0383286	0.14236	0.787747	Mastodynia	genitourinary
335	-0.0433008	0.162414	0.789772	Multiple sclerosis	neurological
613.9	0.10091	0.379009	0.790049	Breast disorder NOS	genitourinary
715	-0.0453168	0.171342	0.791409	Other inflammatory spondylopathies	musculoskeletal
568.1	0.0239263	0.0908869	0.792355	Peritoneal adhesions (postoperative) (postinfection)	digestive
250.6	0.0638061	0.242412	0.792386	Polyneuropathy in diabetes	endocrine/metabolic
112	0.0190224	0.0723576	0.792632	Candidiasis	infectious diseases
379.5	0.0580377	0.224869	0.796333	Disorders of iris and ciliary body	sense organs
443.1	0.0329461	0.131544	0.802235	Raynaud's syndrome	circulatory system
430.2	0.0427213	0.170857	0.802555	Intracerebral hemorrhage	circulatory system
573.5	0.0451843	0.18306	0.805041	Jaundice (not of newborn)	digestive
327.41	-0.0452821	0.183977	0.805582	Organic or persistent insomnia	neurological
368.1	0.047588	0.194312	0.80653	Amblyopia	sense organs
380.4	-0.026268	0.108035	0.807894	Impacted cerumen	sense organs
514.1	-0.206911	0.869634	0.811936	Abnormal results of function study of pulmonary system	respiratory
446.4	-0.103513	0.444001	0.815655	Wegener's granulomatosis	circulatory system
800	-0.0359783	0.154323	0.815656	Fracture of lower limb	injuries & poisonings
287.31	0.0614202	0.266169	0.817504	Primary thrombocytopenia	hematopoietic
716.8	0.185048	0.802252	0.817579	Palindromic rheumatism	musculoskeletal
277.4	-0.0525097	0.230305	0.819646	Disorders of bilirubin excretion	endocrine/metabolic
716.9	0.00732661	0.0326928	0.822676	Arthropathy NOS	musculoskeletal
426.32	0.0244688	0.110322	0.824473	Left bundle branch block	circulatory system
571.6	0.0774604	0.351939	0.825796	Primary biliary cirrhosis	digestive
288.2	-0.0940309	0.429246	0.826603	Elevated white blood cell count	hematopoietic
368.5	-0.248974	1.15388	0.829165	Color vision deficiencies	sense organs
495.2	0.0772282	0.358261	0.829328	Asthma with exacerbation	respiratory
379.2	0.016175	0.0755918	0.830564	Disorders of vitreous body	sense organs
739	0.127365	0.598802	0.831561	Contracture of joint	musculoskeletal
550.5	-0.02025	0.0957388	0.832487	Ventral hernia	digestive
189.2	-0.0322139	0.155158	0.835525	Cancer of bladder	neoplasms
577.1	-0.0262405	0.128818	0.838586	Acute pancreatitis	digestive
427.9	0.0182595	0.0904749	0.840058	Palpitations	circulatory system
292.4	-0.0192876	0.095787	0.840418	Altered mental status	mental disorders
528.11	0.0507678	0.252771	0.84082	Stomatitis and mucositis (ulcerative)	digestive
519.9	-0.0532275	0.265633	0.841184	Symptoms involving respiratory system and other chest symptoms	respiratory
287.3	0.0268454	0.134766	0.842106	Thrombocytopenia	hematopoietic
241.2	0.0405664	0.214027	0.849671	Nontoxic multinodular goiter	endocrine/metabolic
359.1	-0.0999396	0.527954	0.849861	Muscular dystrophies	neurological
291.8	-0.0434216	0.229752	0.850098	Alteration of consciousness	mental disorders
341	0.0628853	0.336682	0.851834	Other demyelinating diseases of central nervous system	neurological
497	-0.0143118	0.0767348	0.852045	Bronchitis	respiratory
580.2	0.0446354	0.241071	0.853108	Nephrotic syndrome without mention of glomerulonephritis	genitourinary
714	-0.0246815	0.134529	0.854432	Rheumatoid arthritis and other inflammatory polyarthropathies	musculoskeletal
292.3	-0.0344964	0.188317	0.854655	Memory loss	mental disorders
756.1	0.194362	1.08749	0.858153	Congenital anomalies of abdominal wall; diaphram	congenital anomalies
216	0.00780267	0.04377	0.858515	Benign neoplasm of skin	neoplasms
1005	-0.0186187	0.10517	0.859482	Other symptoms	NULL
527.2	-0.0463895	0.267373	0.862258	Sialoadenitis	digestive
372	-0.0147032	0.0861513	0.864485	Disorders of conjunctiva	sense organs
701.1	0.115556	0.686008	0.866231	Keratoderma, acquired	dermatologic
764	-0.0131262	0.0799471	0.869585	Sciatica	symptoms
172.2	0.00716572	0.043776	0.869975	Other non-epithelial cancer of skin	neoplasms
701.4	0.0547738	0.337456	0.871059	Keloid scar	dermatologic
350.2	-0.0137859	0.0864685	0.873328	Abnormality of gait	neurological
117	0.0507248	0.322668	0.875084	Mycoses	infectious diseases
733	-0.0140534	0.0901385	0.876105	Other disorders of bone and cartilage	musculoskeletal
301.2	-0.0770148	0.511196	0.880247	Antisocial/borderline personality disorder	mental disorders
374.2	0.121228	0.807217	0.880623	Lagophthalmos	sense organs
938.2	0.011961	0.0808427	0.882379	Chronic dermatitis due to solar radiation	dermatologic
379.3	-0.0142553	0.0963895	0.882427	Aphakia and other disorders of lens	sense organs
747.1	-0.0466733	0.32157	0.884599	Cardiac congenital anomalies	congenital anomalies
172.3	0.020408	0.141351	0.885202	Carcinoma in situ of skin	neoplasms
280.1	-0.00720652	0.0500871	0.885595	Iron deficiency anemias, unspecified or not due to blood loss	hematopoietic
246.7	0.0788762	0.555456	0.887078	Abnormal results of function study of thyroid	endocrine/metabolic
803	0.0236988	0.167698	0.887619	Fracture of upper limb	injuries & poisonings
613.7	-0.0340086	0.242123	0.888296	Other signs and symptoms in breast	genitourinary
961	0.0352069	0.257061	0.891063	Poisoning by other anti-infectives	injuries & poisonings
611.1	-0.0728203	0.534397	0.891611	Abnormal mammogram	genitourinary
280.2	0.0354932	0.260737	0.891721	Iron deficiency anemia secondary to blood loss (chronic)	hematopoietic
426	0.0453505	0.346852	0.895974	Cardiac conduction disorders	circulatory system
599.2	-0.00775478	0.0609144	0.898698	Retention of urine	genitourinary
738	-0.0200626	0.167469	0.904642	Other acquired musculoskeletal deformity	musculoskeletal
70	-0.0230004	0.200262	0.908563	Viral hepatitis	infectious diseases
350.1	0.0124267	0.108442	0.908768	Abnormal involuntary movements	neurological
155.1	0.0389679	0.343291	0.909624	Malignant neoplasm of liver, primary	neoplasms
454.11	-0.01613	0.146833	0.912526	Varicose veins of lower extremity, symptomtic	circulatory system
165.1	0.0109503	0.101279	0.9139	Cancer of bronchus; lung	neoplasms
1001	0.016912	0.163535	0.917634	Foreign body injury	NULL
290.2	-0.0109414	0.107809	0.919162	Delirium due to conditions classified elsewhere	mental disorders
241.1	0.0234692	0.232759	0.919685	Nontoxic uninodular goiter	endocrine/metabolic
217.1	0.0192983	0.201444	0.92368	Nevus, non-neoplastic	neoplasms
157	-0.017467	0.18238	0.923701	Pancreatic cancer	neoplasms
364	-0.0179183	0.187542	0.923884	Corneal opacity and other disorders of cornea	sense organs
586	0.0144588	0.155256	0.925801	Other disorders of the kidney and ureters	genitourinary
691.1	-0.0635969	0.712991	0.928925	Ichthyosis congenita	dermatologic
565	-0.00538101	0.061187	0.929921	Anal and rectal conditions	digestive
728.7	-0.00509061	0.0586543	0.930838	Fasciitis	musculoskeletal
377.3	0.0246296	0.287648	0.931765	Optic neuritis/neuropathy	sense organs
717	-0.00965706	0.122843	0.937341	Polymyalgia Rheumatica	musculoskeletal
38.2	0.018144	0.230857	0.937355	Gram positive septicemia	infectious diseases
555.21	0.0183302	0.233763	0.937499	Ulcerative colitis (chronic)	digestive
297.2	-0.0129809	0.168919	0.938745	Suicide or self-inflicted injury	mental disorders
367.1	-0.00945466	0.125752	0.940067	Myopia	sense organs
274.2	0.0443031	0.626572	0.943631	Crystal arthropathies	endocrine/metabolic
202.21	0.0195837	0.290431	0.946239	Nodular lymphoma	neoplasms
696.41	0.00681456	0.10117	0.946297	Psoriasis vulgaris	dermatologic
315	0.0163692	0.256392	0.949094	Develomental delays and disorders	mental disorders
380	-0.00321759	0.0512569	0.949947	Disorders of external ear	sense organs
70.4	0.0196912	0.329021	0.952277	Chronic hepatitis	infectious diseases
149	0.0343962	0.605509	0.9547	Cancer of larynx, pharynx, nasal cavities	neoplasms
153.2	0.00519486	0.092651	0.955287	Colon cancer	neoplasms
276.12	0.00498017	0.090844	0.956281	Hyposmolality and/or hyponatremia	endocrine/metabolic
302	0.00818986	0.166872	0.960857	Sexual and gender identity disorders	mental disorders
512.1	0.0123613	0.27164	0.963704	Wheezing	respiratory
915	0.00266286	0.063686	0.966648	Superficial injury without mention of infection	injuries & poisonings
364.2	-0.0195106	0.513135	0.96967	Corneal edema	sense organs
695.41	0.0143525	0.379278	0.969814	Cutaneous lupus erythematosus	dermatologic
721.1	-0.0038365	0.106754	0.971332	Spondylosis without myelopathy	musculoskeletal
365.2	0.00686674	0.19296	0.971612	Primary angle-closure glaucoma	sense organs
529	-0.00509874	0.143808	0.971717	Diseases and other conditions of the tongue	digestive
690.1	-0.00268528	0.0797866	0.973152	Seborrheic dermatitis	dermatologic
757	-0.00786279	0.240306	0.973898	Congenital anomalies of the integument	congenital anomalies
386.3	-0.00418232	0.129768	0.974289	Labyrinthitis	sense organs
370.1	-0.0102026	0.321838	0.974711	Corneal ulcer	sense organs
741.5	0.0234872	0.822153	0.977209	Hemarthrosis	musculoskeletal
803.1	0.0053531	0.189189	0.977427	Fracture of humerus	injuries & poisonings
379.9	0.00785078	0.307561	0.979635	Pain, swelling or discharge of eye	sense organs
766	0.00354045	0.15608	0.981903	Neuralgia, neuritis, and radiculitis NOS	symptoms
245	-0.00356372	0.275804	0.989691	Thyroiditis	endocrine/metabolic
593	0.000495969	0.0506537	0.992188	Hematuria	genitourinary
379	0.000454088	0.169381	0.997861	Other disorders of eye	sense organs
286.12	0.000829015	0.341902	0.998065	Congenital deficiency of other clotting factors (including factor VII)	hematopoietic

## Sheet: Table S9
Table S9. Associations for BMI polygenic risk score with CVD outcomes in unrelated European individuals in UK Biobank, adjusted and unadjusted for BMI
Association of polygenic risk score for BMI with cardiovacular disease outcomes in unrelated European individuals in UK Biobank. Logistic regression models adjusted for age, sex, genetic PCs with (adjBMI) and without (noBMI) adjustment for BMI. Columns: effect = effect estimate of association; SE = standard error; pval = pvalue, phenotype = phenotype tested for association; score = PRS analysed -…
effect	se	pval	trait	score	analysis
0.326768	0.0365422	3.81459e-19	cad	BMI_noMC4R	noBMI
0.298752	0.057491	2.03069e-07	any_mi	BMI_noMC4R	noBMI
0.275604	0.105383	0.00891573	stemi	BMI_noMC4R	noBMI
0.203116	0.0954157	0.0332753	nstemi	BMI_noMC4R	noBMI
0.124668	0.106704	0.242665	stemi	BMI_noMC4R	adjBMI
0.0376405	0.037244	0.312185	cad	BMI_noMC4R	adjBMI
0.0230458	0.0584193	0.69322	any_mi	BMI_noMC4R	adjBMI
-0.0202104	0.09671	0.834465	nstemi	BMI_noMC4R	adjBMI

## Sheet: Table S10
Table S10. Phenome wide association analysis of loss of function MC4R variant carriers in European individuals in UK Biobank, unadjusted for BMI
Gene burden analyses for MC4R loss of function variants (LOF) with phecodes in European individuals in UK Biobank using regenie. Analyses were adjusted for age, sex, genetic PCs (BMI unadjusted analyses). Columns: CHROM = chromosome; GENPOS = gene start position; gene = gene for which burden was performed; phecode = phecode ID; beta = beta estimate of association; SE = standard error; pval = p-va…
phecode	CHROM	GENPOS	gene	FREQ	N	BETA	SE	pval	analysis	phenotype	category	mask	aafgroup
278.1	18	60372348	MC4R	0.000760047	427605	0.706614	0.137948	3.01801e-07	noBMI	Obesity	endocrine/metabolic	functional_LOF	5e-05
250.2	18	60372348	MC4R	0.000760047	427605	0.64597	0.151894	2.1114e-05	noBMI	Type 2 diabetes	endocrine/metabolic	functional_LOF	5e-05
994.2	18	60372348	MC4R	0.00254674	427605	0.53318	0.142095	0.000175235	noBMI	Sepsis	injuries & poisonings	functional_LOF	0.005
994.2	18	60372348	MC4R	0.00254674	427605	0.53318	0.142095	0.000175235	noBMI	Sepsis	injuries & poisonings	functional_LOF	all
38	18	60372348	MC4R	0.00254674	427605	0.524828	0.139981	0.000177337	noBMI	Septicemia	infectious diseases	functional_LOF	0.005
38	18	60372348	MC4R	0.00254674	427605	0.524828	0.139981	0.000177337	noBMI	Septicemia	infectious diseases	functional_LOF	all
707.1	18	60372348	MC4R	0.00254674	427605	0.737262	0.217766	0.000710297	noBMI	Decubitus ulcer	dermatologic	functional_LOF	0.005
707.1	18	60372348	MC4R	0.00254674	427605	0.737262	0.217766	0.000710297	noBMI	Decubitus ulcer	dermatologic	functional_LOF	all
857	18	60372348	MC4R	0.00254674	427605	0.85388	0.265727	0.00131187	noBMI	Mechanical complication of unspecified genitourinary device, implant, and graft	injuries & poisonings	functional_LOF	0.005
857	18	60372348	MC4R	0.00254674	427605	0.85388	0.265727	0.00131187	noBMI	Mechanical complication of unspecified genitourinary device, implant, and graft	injuries & poisonings	functional_LOF	all
278.1	18	60372348	MC4R	0.00254674	427605	0.240624	0.0757621	0.00149297	noBMI	Obesity	endocrine/metabolic	functional_LOF	0.005
278.1	18	60372348	MC4R	0.00254674	427605	0.240624	0.0757621	0.00149297	noBMI	Obesity	endocrine/metabolic	functional_LOF	all
443.9	18	60372348	MC4R	0.000760047	427605	1.10914	0.351269	0.00159118	noBMI	Peripheral vascular disease, unspecified	circulatory system	functional_LOF	5e-05
250.23	18	60372348	MC4R	0.000760047	427605	1.44899	0.465962	0.00187292	noBMI	Type 2 diabetes with ophthalmic manifestations	endocrine/metabolic	functional_LOF	5e-05
250.7	18	60372348	MC4R	0.000760047	427605	1.33794	0.435537	0.00212677	noBMI	Diabetic retinopathy	endocrine/metabolic	functional_LOF	5e-05
735.2	18	60372348	MC4R	0.000760047	427605	1.39507	0.459408	0.0023921	noBMI	Acquired toe deformities	musculoskeletal	functional_LOF	5e-05
707.1	18	60372348	MC4R	0.000760047	427605	1.18859	0.391526	0.002399	noBMI	Decubitus ulcer	dermatologic	functional_LOF	5e-05
427.2	18	60372348	MC4R	0.000760047	427605	0.566642	0.188026	0.00258137	noBMI	Atrial fibrillation and flutter	circulatory system	functional_LOF	5e-05
433.1	18	60372348	MC4R	0.00254674	427605	0.853926	0.293971	0.00367494	noBMI	Occlusion and stenosis of precerebral arteries	circulatory system	functional_LOF	0.005
433.1	18	60372348	MC4R	0.00254674	427605	0.853926	0.293971	0.00367494	noBMI	Occlusion and stenosis of precerebral arteries	circulatory system	functional_LOF	all
250.2	18	60372348	MC4R	0.00254674	427605	0.231672	0.0811545	0.00430775	noBMI	Type 2 diabetes	endocrine/metabolic	functional_LOF	0.005
250.2	18	60372348	MC4R	0.00254674	427605	0.231672	0.0811545	0.00430775	noBMI	Type 2 diabetes	endocrine/metabolic	functional_LOF	all
339	18	60372348	MC4R	0.000760047	427605	-0.568402	0.199842	0.00445143	noBMI	Other headache syndromes	neurological	functional_LOF	5e-05
38	18	60372348	MC4R	0.000760047	427605	0.72805	0.257047	0.00462062	noBMI	Septicemia	infectious diseases	functional_LOF	5e-05
287.3	18	60372348	MC4R	0.00254674	427605	0.730051	0.260139	0.00501003	noBMI	Thrombocytopenia	hematopoietic	functional_LOF	0.005
287.3	18	60372348	MC4R	0.00254674	427605	0.730051	0.260139	0.00501003	noBMI	Thrombocytopenia	hematopoietic	functional_LOF	all
415.21	18	60372348	MC4R	0.00254674	427605	1.47996	0.537223	0.00587205	noBMI	Primary pulmonary hypertension	circulatory system	functional_LOF	0.005
415.21	18	60372348	MC4R	0.00254674	427605	1.47996	0.537223	0.00587205	noBMI	Primary pulmonary hypertension	circulatory system	functional_LOF	all
426.31	18	60372348	MC4R	0.000760047	427605	1.07477	0.390353	0.00589929	noBMI	Right bundle branch block	circulatory system	functional_LOF	5e-05
357	18	60372348	MC4R	0.000760047	427605	1.12434	0.409582	0.00604923	noBMI	Inflammatory and toxic neuropathy	neurological	functional_LOF	5e-05
994.2	18	60372348	MC4R	0.000760047	427605	0.691928	0.258966	0.00754258	noBMI	Sepsis	injuries & poisonings	functional_LOF	5e-05
327.3	18	60372348	MC4R	0.000760047	427605	0.758011	0.285741	0.00798289	noBMI	Sleep apnea	neurological	functional_LOF	5e-05
476	18	60372348	MC4R	0.00254674	427605	-0.193755	0.0735221	0.00840562	noBMI	Allergic rhinitis	respiratory	functional_LOF	0.005
476	18	60372348	MC4R	0.00254674	427605	-0.193755	0.0735221	0.00840562	noBMI	Allergic rhinitis	respiratory	functional_LOF	all
574.3	18	60372348	MC4R	0.00254674	427605	0.496458	0.190612	0.00919941	noBMI	Cholecystitis without cholelithiasis	digestive	functional_LOF	0.005
574.3	18	60372348	MC4R	0.00254674	427605	0.496458	0.190612	0.00919941	noBMI	Cholecystitis without cholelithiasis	digestive	functional_LOF	all
702.2	18	60372348	MC4R	0.000760047	427605	-0.417816	0.160928	0.00942345	noBMI	Seborrheic keratosis	dermatologic	functional_LOF	5e-05
427.2	18	60372348	MC4R	0.00254674	427605	0.261551	0.10108	0.00966563	noBMI	Atrial fibrillation and flutter	circulatory system	functional_LOF	0.005
427.2	18	60372348	MC4R	0.00254674	427605	0.261551	0.10108	0.00966563	noBMI	Atrial fibrillation and flutter	circulatory system	functional_LOF	all
426.91	18	60372348	MC4R	0.000760047	427605	0.91426	0.360423	0.0111923	noBMI	Cardiac pacemaker in situ	circulatory system	functional_LOF	5e-05
350.2	18	60372348	MC4R	0.000760047	427605	0.769412	0.308192	0.0125412	noBMI	Abnormality of gait	neurological	functional_LOF	5e-05
428.2	18	60372348	MC4R	0.000760047	427605	0.615766	0.2494	0.0135494	noBMI	Heart failure NOS	circulatory system	functional_LOF	5e-05
394.3	18	60372348	MC4R	0.000760047	427605	1.0789	0.437066	0.0135675	noBMI	Aortic valve disease	circulatory system	functional_LOF	5e-05
415.21	18	60372348	MC4R	0.000760047	427605	2.3199	0.945155	0.0141072	noBMI	Primary pulmonary hypertension	circulatory system	functional_LOF	5e-05
524	18	60372348	MC4R	0.00254674	427605	4.3315	1.79026	0.0155428	noBMI	Dentofacial anomalies, including malocclusion	digestive	functional_LOF	0.005
524	18	60372348	MC4R	0.00254674	427605	4.3315	1.79026	0.0155428	noBMI	Dentofacial anomalies, including malocclusion	digestive	functional_LOF	all
288.2	18	60372348	MC4R	0.00254674	427605	1.86485	0.773291	0.0158836	noBMI	Elevated white blood cell count	hematopoietic	functional_LOF	0.005
288.2	18	60372348	MC4R	0.00254674	427605	1.86485	0.773291	0.0158836	noBMI	Elevated white blood cell count	hematopoietic	functional_LOF	all
394.3	18	60372348	MC4R	0.00254674	427605	0.573738	0.23914	0.016432	noBMI	Aortic valve disease	circulatory system	functional_LOF	0.005
394.3	18	60372348	MC4R	0.00254674	427605	0.573738	0.23914	0.016432	noBMI	Aortic valve disease	circulatory system	functional_LOF	all
574.1	18	60372348	MC4R	0.00254674	427605	0.234132	0.0975889	0.0164327	noBMI	Cholelithiasis	digestive	functional_LOF	0.005
574.1	18	60372348	MC4R	0.00254674	427605	0.234132	0.0975889	0.0164327	noBMI	Cholelithiasis	digestive	functional_LOF	all
362.7	18	60372348	MC4R	0.000760047	427605	1.8464	0.769617	0.016435	noBMI	Hereditary retinal dystrophies	sense organs	functional_LOF	5e-05
496.21	18	60372348	MC4R	0.000760047	427605	0.651087	0.271553	0.0165014	noBMI	Obstructive chronic bronchitis	respiratory	functional_LOF	5e-05
459.9	18	60372348	MC4R	0.000760047	427605	0.361281	0.15087	0.016636	noBMI	Circulatory disease NEC	circulatory system	functional_LOF	5e-05
573.5	18	60372348	MC4R	0.00254674	427605	0.840269	0.351582	0.01685	noBMI	Jaundice (not of newborn)	digestive	functional_LOF	0.005
573.5	18	60372348	MC4R	0.00254674	427605	0.840269	0.351582	0.01685	noBMI	Jaundice (not of newborn)	digestive	functional_LOF	all
594	18	60372348	MC4R	0.000760047	427605	1.57084	0.661781	0.0176125	noBMI	Urinary calculus	genitourinary	functional_LOF	5e-05
251.1	18	60372348	MC4R	0.000760047	427605	1.16642	0.491736	0.0176901	noBMI	Hypoglycemia	endocrine/metabolic	functional_LOF	5e-05
428.1	18	60372348	MC4R	0.000760047	427605	0.793221	0.337878	0.0188921	noBMI	Congestive heart failure (CHF) NOS	circulatory system	functional_LOF	5e-05
251	18	60372348	MC4R	0.00254674	427605	0.994084	0.426697	0.0198212	noBMI	Other disorders of pancreatic internal secretion	endocrine/metabolic	functional_LOF	0.005
251	18	60372348	MC4R	0.00254674	427605	0.994084	0.426697	0.0198212	noBMI	Other disorders of pancreatic internal secretion	endocrine/metabolic	functional_LOF	all
416	18	60372348	MC4R	0.000760047	427605	0.67696	0.29293	0.0208334	noBMI	Cardiomegaly	circulatory system	functional_LOF	5e-05
276.13	18	60372348	MC4R	0.000760047	427605	1.1169	0.484464	0.0211422	noBMI	Hyperpotassemia	endocrine/metabolic	functional_LOF	5e-05
443.7	18	60372348	MC4R	0.000760047	427605	2.02938	0.886637	0.0220882	noBMI	Peripheral angiopathy in diseases classified elsewhere	circulatory system	functional_LOF	5e-05
701.4	18	60372348	MC4R	0.00254674	427605	1.47028	0.644246	0.0224797	noBMI	Keloid scar	dermatologic	functional_LOF	0.005
701.4	18	60372348	MC4R	0.00254674	427605	1.47028	0.644246	0.0224797	noBMI	Keloid scar	dermatologic	functional_LOF	all
857	18	60372348	MC4R	0.000760047	427605	1.09502	0.48107	0.0228334	noBMI	Mechanical complication of unspecified genitourinary device, implant, and graft	injuries & poisonings	functional_LOF	5e-05
380.4	18	60372348	MC4R	0.000760047	427605	-0.878633	0.391894	0.0249603	noBMI	Impacted cerumen	sense organs	functional_LOF	5e-05
411.4	18	60372348	MC4R	0.00254674	427605	0.188396	0.0842612	0.0253612	noBMI	Coronary atherosclerosis	circulatory system	functional_LOF	0.005
411.4	18	60372348	MC4R	0.00254674	427605	0.188396	0.0842612	0.0253612	noBMI	Coronary atherosclerosis	circulatory system	functional_LOF	all
586.2	18	60372348	MC4R	0.00254674	427605	0.525494	0.235263	0.0255064	noBMI	Cyst of kidney, acquired	genitourinary	functional_LOF	0.005
586.2	18	60372348	MC4R	0.00254674	427605	0.525494	0.235263	0.0255064	noBMI	Cyst of kidney, acquired	genitourinary	functional_LOF	all
501	18	60372348	MC4R	0.000760047	427605	1.14583	0.51576	0.0263075	noBMI	Pneumonitis due to inhalation of food or vomitus	respiratory	functional_LOF	5e-05
716.2	18	60372348	MC4R	0.000760047	427605	0.333098	0.150165	0.0265406	noBMI	Unspecified monoarthritis	musculoskeletal	functional_LOF	5e-05
427.7	18	60372348	MC4R	0.00254674	427605	0.434457	0.196035	0.0266766	noBMI	Tachycardia NOS	circulatory system	functional_LOF	0.005
427.7	18	60372348	MC4R	0.00254674	427605	0.434457	0.196035	0.0266766	noBMI	Tachycardia NOS	circulatory system	functional_LOF	all
496.1	18	60372348	MC4R	0.000760047	427605	-0.876848	0.398968	0.027964	noBMI	Emphysema	respiratory	functional_LOF	5e-05
411.2	18	60372348	MC4R	0.000760047	427605	0.398599	0.181649	0.0282117	noBMI	Myocardial infarction	circulatory system	functional_LOF	5e-05
302	18	60372348	MC4R	0.000760047	427605	1.36193	0.625038	0.0293346	noBMI	Sexual and gender identity disorders	mental disorders	functional_LOF	5e-05
401.1	18	60372348	MC4R	0.000760047	427605	0.200063	0.0920501	0.0297488	noBMI	Essential hypertension	circulatory system	functional_LOF	5e-05
574.3	18	60372348	MC4R	0.000760047	427605	0.777384	0.357914	0.0298566	noBMI	Cholecystitis without cholelithiasis	digestive	functional_LOF	5e-05
586	18	60372348	MC4R	0.00254674	427605	0.63633	0.294738	0.0308525	noBMI	Other disorders of the kidney and ureters	genitourinary	functional_LOF	0.005
586	18	60372348	MC4R	0.00254674	427605	0.63633	0.294738	0.0308525	noBMI	Other disorders of the kidney and ureters	genitourinary	functional_LOF	all
612.2	18	60372348	MC4R	0.00254674	427605	-0.701726	0.326374	0.03155	noBMI	Hypertrophy of breast (Gynecomastia)	genitourinary	functional_LOF	0.005
612.2	18	60372348	MC4R	0.00254674	427605	-0.701726	0.326374	0.03155	noBMI	Hypertrophy of breast (Gynecomastia)	genitourinary	functional_LOF	all
757	18	60372348	MC4R	0.000760047	427605	1.79509	0.838289	0.0322441	noBMI	Congenital anomalies of the integument	congenital anomalies	functional_LOF	5e-05
261.2	18	60372348	MC4R	0.000760047	427605	0.945231	0.441571	0.0323058	noBMI	Vitamin B-complex deficiencies	endocrine/metabolic	functional_LOF	5e-05
250.1	18	60372348	MC4R	0.000760047	427605	0.887449	0.415758	0.032799	noBMI	Type 1 diabetes	endocrine/metabolic	functional_LOF	5e-05
512.8	18	60372348	MC4R	0.000760047	427605	-0.613779	0.29075	0.0347704	noBMI	Cough	respiratory	functional_LOF	5e-05
200.1	18	60372348	MC4R	0.000760047	427605	2.19537	1.04136	0.0350163	noBMI	Polycythemia vera	neoplasms	functional_LOF	5e-05
440.21	18	60372348	MC4R	0.00254674	427605	0.923784	0.439293	0.0354756	noBMI	Atherosclerosis of native arteries of the extremities with ulceration or gangrene	circulatory system	functional_LOF	0.005
440.21	18	60372348	MC4R	0.00254674	427605	0.923784	0.439293	0.0354756	noBMI	Atherosclerosis of native arteries of the extremities with ulceration or gangrene	circulatory system	functional_LOF	all
427.21	18	60372348	MC4R	0.000760047	427605	0.397114	0.189182	0.0358072	noBMI	Atrial fibrillation	circulatory system	functional_LOF	5e-05
728.7	18	60372348	MC4R	0.00254674	427605	0.233431	0.112481	0.0379595	noBMI	Fasciitis	musculoskeletal	functional_LOF	0.005
728.7	18	60372348	MC4R	0.00254674	427605	0.233431	0.112481	0.0379595	noBMI	Fasciitis	musculoskeletal	functional_LOF	all
277.2	18	60372348	MC4R	0.00254674	427605	1.43418	0.691636	0.0381162	noBMI	Other disorders of purine and pyrimidine metabolism	endocrine/metabolic	functional_LOF	0.005
277.2	18	60372348	MC4R	0.00254674	427605	1.43418	0.691636	0.0381162	noBMI	Other disorders of purine and pyrimidine metabolism	endocrine/metabolic	functional_LOF	all
575.8	18	60372348	MC4R	0.00254674	427605	0.584227	0.28289	0.0389027	noBMI	Other disorders of biliary tract	digestive	functional_LOF	0.005
575.8	18	60372348	MC4R	0.00254674	427605	0.584227	0.28289	0.0389027	noBMI	Other disorders of biliary tract	digestive	functional_LOF	all
318	18	60372348	MC4R	0.000760047	427605	0.33083	0.160624	0.0394321	noBMI	Tobacco use disorder	mental disorders	functional_LOF	5e-05
411.9	18	60372348	MC4R	0.00254674	427605	0.484635	0.236588	0.0405182	noBMI	Other acute and subacute forms of ischemic heart disease	circulatory system	functional_LOF	0.005
411.9	18	60372348	MC4R	0.00254674	427605	0.484635	0.236588	0.0405182	noBMI	Other acute and subacute forms of ischemic heart disease	circulatory system	functional_LOF	all
317.1	18	60372348	MC4R	0.000760047	427605	-0.443713	0.216814	0.0407061	noBMI	Alcoholism	mental disorders	functional_LOF	5e-05
599.4	18	60372348	MC4R	0.00254674	427605	0.248605	0.12197	0.041525	noBMI	Urinary incontinence	genitourinary	functional_LOF	0.005
599.4	18	60372348	MC4R	0.00254674	427605	0.248605	0.12197	0.041525	noBMI	Urinary incontinence	genitourinary	functional_LOF	all
947	18	60372348	MC4R	0.000760047	427605	-0.542193	0.266991	0.0422805	noBMI	Urticaria	dermatologic	functional_LOF	5e-05
578.8	18	60372348	MC4R	0.00254674	427605	-0.206757	0.102424	0.0435251	noBMI	Hemorrhage of rectum and anus	digestive	functional_LOF	0.005
578.8	18	60372348	MC4R	0.00254674	427605	-0.206757	0.102424	0.0435251	noBMI	Hemorrhage of rectum and anus	digestive	functional_LOF	all
571.5	18	60372348	MC4R	0.00254674	427605	0.382715	0.190024	0.0440058	noBMI	Other chronic nonalcoholic liver disease	digestive	functional_LOF	0.005
571.5	18	60372348	MC4R	0.00254674	427605	0.382715	0.190024	0.0440058	noBMI	Other chronic nonalcoholic liver disease	digestive	functional_LOF	all
574.1	18	60372348	MC4R	0.000760047	427605	0.363519	0.181139	0.0447651	noBMI	Cholelithiasis	digestive	functional_LOF	5e-05
611.3	18	60372348	MC4R	0.00254674	427605	-0.250505	0.124878	0.0448559	noBMI	Lump or mass in breast	genitourinary	functional_LOF	0.005
611.3	18	60372348	MC4R	0.00254674	427605	-0.250505	0.124878	0.0448559	noBMI	Lump or mass in breast	genitourinary	functional_LOF	all
287.31	18	60372348	MC4R	0.00254674	427605	1.00017	0.499086	0.0450692	noBMI	Primary thrombocytopenia	hematopoietic	functional_LOF	0.005
287.31	18	60372348	MC4R	0.00254674	427605	1.00017	0.499086	0.0450692	noBMI	Primary thrombocytopenia	hematopoietic	functional_LOF	all
702.1	18	60372348	MC4R	0.00254674	427605	-0.258078	0.129545	0.0463511	noBMI	Actinic keratosis	dermatologic	functional_LOF	0.005
702.1	18	60372348	MC4R	0.00254674	427605	-0.258078	0.129545	0.0463511	noBMI	Actinic keratosis	dermatologic	functional_LOF	all
202	18	60372348	MC4R	0.00254674	427605	-0.58776	0.295644	0.0468037	noBMI	Cancer of other lymphoid, histiocytic tissue	neoplasms	functional_LOF	0.005
202	18	60372348	MC4R	0.00254674	427605	-0.58776	0.295644	0.0468037	noBMI	Cancer of other lymphoid, histiocytic tissue	neoplasms	functional_LOF	all
240	18	60372348	MC4R	0.00254674	427605	0.76325	0.383927	0.0468101	noBMI	Simple and unspecified goiter	endocrine/metabolic	functional_LOF	0.005
240	18	60372348	MC4R	0.00254674	427605	0.76325	0.383927	0.0468101	noBMI	Simple and unspecified goiter	endocrine/metabolic	functional_LOF	all
197	18	60372348	MC4R	0.00254674	427605	-0.184899	0.0939954	0.0491711	noBMI	Chemotherapy	neoplasms	functional_LOF	0.005
197	18	60372348	MC4R	0.00254674	427605	-0.184899	0.0939954	0.0491711	noBMI	Chemotherapy	neoplasms	functional_LOF	all
783	18	60372348	MC4R	0.00254674	427605	0.322117	0.164574	0.0503153	noBMI	Fever of unknown origin	symptoms	functional_LOF	0.005
783	18	60372348	MC4R	0.00254674	427605	0.322117	0.164574	0.0503153	noBMI	Fever of unknown origin	symptoms	functional_LOF	all
426.32	18	60372348	MC4R	0.000760047	427605	0.752291	0.385065	0.0507399	noBMI	Left bundle branch block	circulatory system	functional_LOF	5e-05
8.6	18	60372348	MC4R	0.00254674	427605	0.404796	0.208058	0.0517047	noBMI	Viral Enteritis	infectious diseases	functional_LOF	0.005
8.6	18	60372348	MC4R	0.00254674	427605	0.404796	0.208058	0.0517047	noBMI	Viral Enteritis	infectious diseases	functional_LOF	all
528.5	18	60372348	MC4R	0.00254674	427605	0.743854	0.382552	0.0518418	noBMI	Diseases of lips	digestive	functional_LOF	0.005
528.5	18	60372348	MC4R	0.00254674	427605	0.743854	0.382552	0.0518418	noBMI	Diseases of lips	digestive	functional_LOF	all
368.1	18	60372348	MC4R	0.000760047	427605	1.3254	0.683633	0.0525315	noBMI	Amblyopia	sense organs	functional_LOF	5e-05
495.2	18	60372348	MC4R	0.00254674	427605	1.31413	0.681627	0.0538642	noBMI	Asthma with exacerbation	respiratory	functional_LOF	0.005
495.2	18	60372348	MC4R	0.00254674	427605	1.31413	0.681627	0.0538642	noBMI	Asthma with exacerbation	respiratory	functional_LOF	all
250.3	18	60372348	MC4R	0.00254674	427605	2.55952	1.33553	0.0553044	noBMI	Insulin pump user	endocrine/metabolic	functional_LOF	0.005
250.3	18	60372348	MC4R	0.00254674	427605	2.55952	1.33553	0.0553044	noBMI	Insulin pump user	endocrine/metabolic	functional_LOF	all
760	18	60372348	MC4R	0.000760047	427605	0.240241	0.125791	0.0561526	noBMI	Back pain	symptoms	functional_LOF	5e-05
202	18	60372348	MC4R	0.000760047	427605	-1.01581	0.532873	0.0566122	noBMI	Cancer of other lymphoid, histiocytic tissue	neoplasms	functional_LOF	5e-05
761	18	60372348	MC4R	0.00254674	427605	-0.28223	0.148228	0.0569063	noBMI	Cervicalgia	symptoms	functional_LOF	0.005
761	18	60372348	MC4R	0.00254674	427605	-0.28223	0.148228	0.0569063	noBMI	Cervicalgia	symptoms	functional_LOF	all
447.1	18	60372348	MC4R	0.000760047	427605	1.28703	0.67878	0.0579469	noBMI	Stricture of artery	circulatory system	functional_LOF	5e-05
396	18	60372348	MC4R	0.000760047	427605	0.929025	0.493096	0.0595566	noBMI	Abnormal heart sounds	circulatory system	functional_LOF	5e-05
411.2	18	60372348	MC4R	0.00254674	427605	0.182694	0.0974033	0.0607044	noBMI	Myocardial infarction	circulatory system	functional_LOF	0.005
411.2	18	60372348	MC4R	0.00254674	427605	0.182694	0.0974033	0.0607044	noBMI	Myocardial infarction	circulatory system	functional_LOF	all
743.11	18	60372348	MC4R	0.000760047	427605	0.351521	0.188351	0.0619969	noBMI	Osteoporosis NOS	musculoskeletal	functional_LOF	5e-05
451	18	60372348	MC4R	0.00254674	427605	0.246415	0.132391	0.0627076	noBMI	Phlebitis and thrombophlebitis	circulatory system	functional_LOF	0.005
451	18	60372348	MC4R	0.00254674	427605	0.246415	0.132391	0.0627076	noBMI	Phlebitis and thrombophlebitis	circulatory system	functional_LOF	all
596	18	60372348	MC4R	0.00254674	427605	0.211741	0.114211	0.0637485	noBMI	Other disorders of bladder	genitourinary	functional_LOF	0.005
596	18	60372348	MC4R	0.00254674	427605	0.211741	0.114211	0.0637485	noBMI	Other disorders of bladder	genitourinary	functional_LOF	all
250.11	18	60372348	MC4R	0.000760047	427605	2.40982	1.30699	0.0652124	noBMI	Type 1 diabetes with ketoacidosis	endocrine/metabolic	functional_LOF	5e-05
272.13	18	60372348	MC4R	0.00254674	427605	-0.82291	0.447191	0.0657416	noBMI	Mixed hyperlipidemia	endocrine/metabolic	functional_LOF	0.005
272.13	18	60372348	MC4R	0.00254674	427605	-0.82291	0.447191	0.0657416	noBMI	Mixed hyperlipidemia	endocrine/metabolic	functional_LOF	all
479	18	60372348	MC4R	0.000760047	427605	-0.596796	0.326543	0.0676067	noBMI	Other upper respiratory disease	respiratory	functional_LOF	5e-05
782.6	18	60372348	MC4R	0.00254674	427605	-1.01257	0.558463	0.069812	noBMI	Pallor and flushing	symptoms	functional_LOF	0.005
782.6	18	60372348	MC4R	0.00254674	427605	-1.01257	0.558463	0.069812	noBMI	Pallor and flushing	symptoms	functional_LOF	all
297.2	18	60372348	MC4R	0.00254674	427605	0.569044	0.315082	0.0709153	noBMI	Suicide or self-inflicted injury	mental disorders	functional_LOF	0.005
297.2	18	60372348	MC4R	0.00254674	427605	0.569044	0.315082	0.0709153	noBMI	Suicide or self-inflicted injury	mental disorders	functional_LOF	all
250.13	18	60372348	MC4R	0.000760047	427605	1.71275	0.952524	0.0721589	noBMI	Type 1 diabetes with ophthalmic manifestations	endocrine/metabolic	functional_LOF	5e-05
285	18	60372348	MC4R	0.00254674	427605	0.164826	0.0917437	0.0724002	noBMI	Other anemias	hematopoietic	functional_LOF	0.005
285	18	60372348	MC4R	0.00254674	427605	0.164826	0.0917437	0.0724002	noBMI	Other anemias	hematopoietic	functional_LOF	all
250.3	18	60372348	MC4R	0.000760047	427605	4.02542	2.24295	0.0727026	noBMI	Insulin pump user	endocrine/metabolic	functional_LOF	5e-05
369.5	18	60372348	MC4R	0.000760047	427605	-0.341123	0.190319	0.0730718	noBMI	Conjunctivitis, infectious	sense organs	functional_LOF	5e-05
681.3	18	60372348	MC4R	0.000760047	427605	0.456524	0.255387	0.0738448	noBMI	Cellulitis and abscess of arm/hand	dermatologic	functional_LOF	5e-05
681.5	18	60372348	MC4R	0.000760047	427605	0.456524	0.255387	0.0738448	noBMI	Cellulitis and abscess of leg, except foot	dermatologic	functional_LOF	5e-05
681.6	18	60372348	MC4R	0.000760047	427605	0.456524	0.255387	0.0738448	noBMI	Cellulitis and abscess of foot, toe	dermatologic	functional_LOF	5e-05
395.6	18	60372348	MC4R	0.000760047	427605	0.865852	0.485872	0.0747395	noBMI	Heart valve replaced	circulatory system	functional_LOF	5e-05
571.81	18	60372348	MC4R	0.000760047	427605	1.36972	0.77136	0.0757775	noBMI	Portal hypertension	digestive	functional_LOF	5e-05
714.1	18	60372348	MC4R	0.00254674	427605	-0.301686	0.171367	0.0783285	noBMI	Rheumatoid arthritis	musculoskeletal	functional_LOF	0.005
714.1	18	60372348	MC4R	0.00254674	427605	-0.301686	0.171367	0.0783285	noBMI	Rheumatoid arthritis	musculoskeletal	functional_LOF	all
379.9	18	60372348	MC4R	0.00254674	427605	-1.01232	0.577119	0.0794164	noBMI	Pain, swelling or discharge of eye	sense organs	functional_LOF	0.005
379.9	18	60372348	MC4R	0.00254674	427605	-1.01232	0.577119	0.0794164	noBMI	Pain, swelling or discharge of eye	sense organs	functional_LOF	all
701.4	18	60372348	MC4R	0.000760047	427605	2.2054	1.26721	0.0817956	noBMI	Keloid scar	dermatologic	functional_LOF	5e-05
149.1	18	60372348	MC4R	0.00254674	427605	-1.02049	0.586709	0.0819728	noBMI	Cancer of oropharynx	neoplasms	functional_LOF	0.005
149.1	18	60372348	MC4R	0.00254674	427605	-1.02049	0.586709	0.0819728	noBMI	Cancer of oropharynx	neoplasms	functional_LOF	all
54	18	60372348	MC4R	0.000760047	427605	-0.696694	0.401579	0.0827618	noBMI	Herpes simplex	infectious diseases	functional_LOF	5e-05
433.2	18	60372348	MC4R	0.000760047	427605	0.540667	0.314249	0.0853414	noBMI	Occlusion of cerebral arteries	circulatory system	functional_LOF	5e-05
172.3	18	60372348	MC4R	0.00254674	427605	-0.458482	0.266595	0.0854752	noBMI	Carcinoma in situ of skin	neoplasms	functional_LOF	0.005
172.3	18	60372348	MC4R	0.00254674	427605	-0.458482	0.266595	0.0854752	noBMI	Carcinoma in situ of skin	neoplasms	functional_LOF	all
379.2	18	60372348	MC4R	0.00254674	427605	-0.248667	0.14492	0.0861827	noBMI	Disorders of vitreous body	sense organs	functional_LOF	0.005
379.2	18	60372348	MC4R	0.00254674	427605	-0.248667	0.14492	0.0861827	noBMI	Disorders of vitreous body	sense organs	functional_LOF	all
575.8	18	60372348	MC4R	0.000760047	427605	0.893818	0.522204	0.0869661	noBMI	Other disorders of biliary tract	digestive	functional_LOF	5e-05
804	18	60372348	MC4R	0.00254674	427605	-0.394461	0.230603	0.0871626	noBMI	Fracture of hand or wrist	injuries & poisonings	functional_LOF	0.005
804	18	60372348	MC4R	0.00254674	427605	-0.394461	0.230603	0.0871626	noBMI	Fracture of hand or wrist	injuries & poisonings	functional_LOF	all
594.1	18	60372348	MC4R	0.000760047	427605	0.605842	0.354303	0.087275	noBMI	Calculus of kidney	genitourinary	functional_LOF	5e-05
382	18	60372348	MC4R	0.000760047	427605	-0.807865	0.476926	0.0902838	noBMI	Otalgia	sense organs	functional_LOF	5e-05
244.4	18	60372348	MC4R	0.00254674	427605	0.155605	0.0921345	0.091241	noBMI	Hypothyroidism NOS	endocrine/metabolic	functional_LOF	0.005
244.4	18	60372348	MC4R	0.00254674	427605	0.155605	0.0921345	0.091241	noBMI	Hypothyroidism NOS	endocrine/metabolic	functional_LOF	all
362.7	18	60372348	MC4R	0.00254674	427605	0.693951	0.413502	0.0933018	noBMI	Hereditary retinal dystrophies	sense organs	functional_LOF	0.005
362.7	18	60372348	MC4R	0.00254674	427605	0.693951	0.413502	0.0933018	noBMI	Hereditary retinal dystrophies	sense organs	functional_LOF	all
495	18	60372348	MC4R	0.00254674	427605	-0.104212	0.0623993	0.094903	noBMI	Asthma	respiratory	functional_LOF	0.005
495	18	60372348	MC4R	0.00254674	427605	-0.104212	0.0623993	0.094903	noBMI	Asthma	respiratory	functional_LOF	all
189.4	18	60372348	MC4R	0.00254674	427605	1.2538	0.752343	0.0956071	noBMI	Malignant neoplasm of other urinary organs	neoplasms	functional_LOF	0.005
189.4	18	60372348	MC4R	0.00254674	427605	1.2538	0.752343	0.0956071	noBMI	Malignant neoplasm of other urinary organs	neoplasms	functional_LOF	all
1005	18	60372348	MC4R	0.000760047	427605	0.614738	0.369251	0.0959467	noBMI	Other symptoms	NULL	functional_LOF	5e-05
476	18	60372348	MC4R	0.000760047	427605	-0.220316	0.133384	0.0985871	noBMI	Allergic rhinitis	respiratory	functional_LOF	5e-05
714	18	60372348	MC4R	0.000760047	427605	0.782062	0.474532	0.099339	noBMI	Rheumatoid arthritis and other inflammatory polyarthropathies	musculoskeletal	functional_LOF	5e-05
251.1	18	60372348	MC4R	0.00254674	427605	0.446137	0.271007	0.0997172	noBMI	Hypoglycemia	endocrine/metabolic	functional_LOF	0.005
251.1	18	60372348	MC4R	0.00254674	427605	0.446137	0.271007	0.0997172	noBMI	Hypoglycemia	endocrine/metabolic	functional_LOF	all
773	18	60372348	MC4R	0.000760047	427605	-0.306778	0.186728	0.1004	noBMI	Pain in limb	symptoms	functional_LOF	5e-05
568.1	18	60372348	MC4R	0.000760047	427605	-0.518912	0.318192	0.10293	noBMI	Peritoneal adhesions (postoperative) (postinfection)	digestive	functional_LOF	5e-05
386.9	18	60372348	MC4R	0.000760047	427605	-0.371765	0.228014	0.103006	noBMI	Dizziness and giddiness (Light-headedness and vertigo)	sense organs	functional_LOF	5e-05
276.14	18	60372348	MC4R	0.00254674	427605	0.310473	0.190476	0.103105	noBMI	Hypopotassemia	endocrine/metabolic	functional_LOF	0.005
276.14	18	60372348	MC4R	0.00254674	427605	0.310473	0.190476	0.103105	noBMI	Hypopotassemia	endocrine/metabolic	functional_LOF	all
8.6	18	60372348	MC4R	0.000760047	427605	0.628231	0.386955	0.104477	noBMI	Viral Enteritis	infectious diseases	functional_LOF	5e-05
459.9	18	60372348	MC4R	0.00254674	427605	0.133898	0.0824894	0.104543	noBMI	Circulatory disease NEC	circulatory system	functional_LOF	0.005
459.9	18	60372348	MC4R	0.00254674	427605	0.133898	0.0824894	0.104543	noBMI	Circulatory disease NEC	circulatory system	functional_LOF	all
443.9	18	60372348	MC4R	0.00254674	427605	0.304621	0.188774	0.106596	noBMI	Peripheral vascular disease, unspecified	circulatory system	functional_LOF	0.005
443.9	18	60372348	MC4R	0.00254674	427605	0.304621	0.188774	0.106596	noBMI	Peripheral vascular disease, unspecified	circulatory system	functional_LOF	all
292.1	18	60372348	MC4R	0.00254674	427605	-0.374978	0.232491	0.106772	noBMI	Aphasia/speech disturbance	mental disorders	functional_LOF	0.005
292.1	18	60372348	MC4R	0.00254674	427605	-0.374978	0.232491	0.106772	noBMI	Aphasia/speech disturbance	mental disorders	functional_LOF	all
613.5	18	60372348	MC4R	0.000760047	427605	0.838508	0.520982	0.107512	noBMI	Mastodynia	genitourinary	functional_LOF	5e-05
302	18	60372348	MC4R	0.00254674	427605	0.534213	0.332734	0.108378	noBMI	Sexual and gender identity disorders	mental disorders	functional_LOF	0.005
302	18	60372348	MC4R	0.00254674	427605	0.534213	0.332734	0.108378	noBMI	Sexual and gender identity disorders	mental disorders	functional_LOF	all
961	18	60372348	MC4R	0.000760047	427605	1.45553	0.906702	0.108427	noBMI	Poisoning by other anti-infectives	injuries & poisonings	functional_LOF	5e-05
255.12	18	60372348	MC4R	0.000760047	427605	3.34242	2.08467	0.108861	noBMI	Hyperaldosteronism	endocrine/metabolic	functional_LOF	5e-05
981	18	60372348	MC4R	0.00254674	427605	1.45445	0.907633	0.109053	noBMI	Toxic effect of (non-ethyl) alcohol and petroleum and other solvents	injuries & poisonings	functional_LOF	0.005
981	18	60372348	MC4R	0.00254674	427605	1.45445	0.907633	0.109053	noBMI	Toxic effect of (non-ethyl) alcohol and petroleum and other solvents	injuries & poisonings	functional_LOF	all
342	18	60372348	MC4R	0.00254674	427605	0.379203	0.237007	0.109606	noBMI	Hemiplegia	neurological	functional_LOF	0.005
342	18	60372348	MC4R	0.00254674	427605	0.379203	0.237007	0.109606	noBMI	Hemiplegia	neurological	functional_LOF	all
277.2	18	60372348	MC4R	0.000760047	427605	1.93999	1.21477	0.110265	noBMI	Other disorders of purine and pyrimidine metabolism	endocrine/metabolic	functional_LOF	5e-05
306	18	60372348	MC4R	0.000760047	427605	0.183252	0.114794	0.11041	noBMI	Other mental disorder	mental disorders	functional_LOF	5e-05
350.1	18	60372348	MC4R	0.00254674	427605	-0.332528	0.208331	0.110454	noBMI	Abnormal involuntary movements	neurological	functional_LOF	0.005
350.1	18	60372348	MC4R	0.00254674	427605	-0.332528	0.208331	0.110454	noBMI	Abnormal involuntary movements	neurological	functional_LOF	all
112	18	60372348	MC4R	0.00254674	427605	0.216239	0.13639	0.112865	noBMI	Candidiasis	infectious diseases	functional_LOF	0.005
112	18	60372348	MC4R	0.00254674	427605	0.216239	0.13639	0.112865	noBMI	Candidiasis	infectious diseases	functional_LOF	all
386.2	18	60372348	MC4R	0.00254674	427605	0.351156	0.222191	0.114009	noBMI	Peripheral or central vertigo	sense organs	functional_LOF	0.005
386.2	18	60372348	MC4R	0.00254674	427605	0.351156	0.222191	0.114009	noBMI	Peripheral or central vertigo	sense organs	functional_LOF	all
276.42	18	60372348	MC4R	0.000760047	427605	1.90078	1.2054	0.114823	noBMI	Alkalosis	endocrine/metabolic	functional_LOF	5e-05
729	18	60372348	MC4R	0.00254674	427605	-0.201169	0.127612	0.114933	noBMI	Other disorders of soft tissues	musculoskeletal	functional_LOF	0.005
729	18	60372348	MC4R	0.00254674	427605	-0.201169	0.127612	0.114933	noBMI	Other disorders of soft tissues	musculoskeletal	functional_LOF	all
990	18	60372348	MC4R	0.000760047	427605	0.426245	0.270539	0.115131	noBMI	Effects radiation NOS	injuries & poisonings	functional_LOF	5e-05
732	18	60372348	MC4R	0.00254674	427605	0.998873	0.63428	0.115299	noBMI	Osteochondropathies	musculoskeletal	functional_LOF	0.005
732	18	60372348	MC4R	0.00254674	427605	0.998873	0.63428	0.115299	noBMI	Osteochondropathies	musculoskeletal	functional_LOF	all
451	18	60372348	MC4R	0.000760047	427605	0.384622	0.244243	0.115314	noBMI	Phlebitis and thrombophlebitis	circulatory system	functional_LOF	5e-05
697	18	60372348	MC4R	0.000760047	427605	-1.01032	0.641748	0.115412	noBMI	Sarcoidosis	dermatologic	functional_LOF	5e-05
172.3	18	60372348	MC4R	0.000760047	427605	-0.778199	0.494976	0.115905	noBMI	Carcinoma in situ of skin	neoplasms	functional_LOF	5e-05
591	18	60372348	MC4R	0.00254674	427605	0.135392	0.0863115	0.116731	noBMI	Urinary tract infection	genitourinary	functional_LOF	0.005
591	18	60372348	MC4R	0.00254674	427605	0.135392	0.0863115	0.116731	noBMI	Urinary tract infection	genitourinary	functional_LOF	all
250.24	18	60372348	MC4R	0.000760047	427605	1.15184	0.735385	0.117278	noBMI	Type 2 diabetes with neurological manifestations	endocrine/metabolic	functional_LOF	5e-05
1010	18	60372348	MC4R	0.00254674	427605	-0.158334	0.101312	0.118092	noBMI	Other tests	NULL	functional_LOF	0.005
1010	18	60372348	MC4R	0.00254674	427605	-0.158334	0.101312	0.118092	noBMI	Other tests	NULL	functional_LOF	all
292.1	18	60372348	MC4R	0.000760047	427605	-0.66091	0.423943	0.119006	noBMI	Aphasia/speech disturbance	mental disorders	functional_LOF	5e-05
613.8	18	60372348	MC4R	0.000760047	427605	1.86114	1.19748	0.120132	noBMI	Other specified disorders of breast	genitourinary	functional_LOF	5e-05
386.9	18	60372348	MC4R	0.00254674	427605	-0.191042	0.123066	0.120577	noBMI	Dizziness and giddiness (Light-headedness and vertigo)	sense organs	functional_LOF	0.005
386.9	18	60372348	MC4R	0.00254674	427605	-0.191042	0.123066	0.120577	noBMI	Dizziness and giddiness (Light-headedness and vertigo)	sense organs	functional_LOF	all
555.1	18	60372348	MC4R	0.000760047	427605	-0.768287	0.49586	0.121284	noBMI	Regional enteritis	digestive	functional_LOF	5e-05
706.1	18	60372348	MC4R	0.000760047	427605	-0.589629	0.381969	0.122672	noBMI	Acne	dermatologic	functional_LOF	5e-05
290.16	18	60372348	MC4R	0.000760047	427605	1.12343	0.731682	0.124685	noBMI	Vascular dementia	mental disorders	functional_LOF	5e-05
389.4	18	60372348	MC4R	0.000760047	427605	-0.651642	0.427385	0.127329	noBMI	Tinnitus	sense organs	functional_LOF	5e-05
341	18	60372348	MC4R	0.000760047	427605	1.80306	1.18512	0.128154	noBMI	Other demyelinating diseases of central nervous system	neurological	functional_LOF	5e-05
379.5	18	60372348	MC4R	0.00254674	427605	-0.647874	0.428225	0.130298	noBMI	Disorders of iris and ciliary body	sense organs	functional_LOF	0.005
379.5	18	60372348	MC4R	0.00254674	427605	-0.647874	0.428225	0.130298	noBMI	Disorders of iris and ciliary body	sense organs	functional_LOF	all
281.11	18	60372348	MC4R	0.00254674	427605	0.543536	0.360447	0.131567	noBMI	Pernicious anemia	hematopoietic	functional_LOF	0.005
281.11	18	60372348	MC4R	0.00254674	427605	0.543536	0.360447	0.131567	noBMI	Pernicious anemia	hematopoietic	functional_LOF	all
701	18	60372348	MC4R	0.000760047	427605	-0.492366	0.326831	0.131942	noBMI	Other hypertrophic and atrophic conditions of skin	dermatologic	functional_LOF	5e-05
535.6	18	60372348	MC4R	0.000760047	427605	-0.360973	0.239703	0.132089	noBMI	Duodenitis	digestive	functional_LOF	5e-05
496.21	18	60372348	MC4R	0.00254674	427605	0.219617	0.145874	0.13219	noBMI	Obstructive chronic bronchitis	respiratory	functional_LOF	0.005
496.21	18	60372348	MC4R	0.00254674	427605	0.219617	0.145874	0.13219	noBMI	Obstructive chronic bronchitis	respiratory	functional_LOF	all
563	18	60372348	MC4R	0.000760047	427605	0.253228	0.168771	0.133503	noBMI	Constipation	digestive	functional_LOF	5e-05
530.13	18	60372348	MC4R	0.00254674	427605	-0.272333	0.182195	0.134985	noBMI	Barrett's esophagus	digestive	functional_LOF	0.005
530.13	18	60372348	MC4R	0.00254674	427605	-0.272333	0.182195	0.134985	noBMI	Barrett's esophagus	digestive	functional_LOF	all
427.9	18	60372348	MC4R	0.00254674	427605	-0.261859	0.175375	0.135401	noBMI	Palpitations	circulatory system	functional_LOF	0.005
427.9	18	60372348	MC4R	0.00254674	427605	-0.261859	0.175375	0.135401	noBMI	Palpitations	circulatory system	functional_LOF	all
740.2	18	60372348	MC4R	0.000760047	427605	1.31326	0.880143	0.135673	noBMI	Osteoarthrosis, generalized	musculoskeletal	functional_LOF	5e-05
798	18	60372348	MC4R	0.00254674	427605	0.225876	0.151609	0.136262	noBMI	Malaise and fatigue	symptoms	functional_LOF	0.005
798	18	60372348	MC4R	0.00254674	427605	0.225876	0.151609	0.136262	noBMI	Malaise and fatigue	symptoms	functional_LOF	all
202.21	18	60372348	MC4R	0.00254674	427605	0.820776	0.552478	0.137378	noBMI	Nodular lymphoma	neoplasms	functional_LOF	0.005
202.21	18	60372348	MC4R	0.00254674	427605	0.820776	0.552478	0.137378	noBMI	Nodular lymphoma	neoplasms	functional_LOF	all
681.1	18	60372348	MC4R	0.00254674	427605	0.36544	0.24626	0.137819	noBMI	Cellulitis and abscess of fingers/toes	dermatologic	functional_LOF	0.005
681.1	18	60372348	MC4R	0.00254674	427605	0.36544	0.24626	0.137819	noBMI	Cellulitis and abscess of fingers/toes	dermatologic	functional_LOF	all
411.1	18	60372348	MC4R	0.000760047	427605	0.470893	0.317684	0.138268	noBMI	Unstable angina (intermediate coronary syndrome)	circulatory system	functional_LOF	5e-05
290.2	18	60372348	MC4R	0.00254674	427605	0.293683	0.198705	0.139411	noBMI	Delirium due to conditions classified elsewhere	mental disorders	functional_LOF	0.005
290.2	18	60372348	MC4R	0.00254674	427605	0.293683	0.198705	0.139411	noBMI	Delirium due to conditions classified elsewhere	mental disorders	functional_LOF	all
704	18	60372348	MC4R	0.00254674	427605	0.21335	0.144824	0.140705	noBMI	Diseases of hair and hair follicles	dermatologic	functional_LOF	0.005
704	18	60372348	MC4R	0.00254674	427605	0.21335	0.144824	0.140705	noBMI	Diseases of hair and hair follicles	dermatologic	functional_LOF	all
285	18	60372348	MC4R	0.000760047	427605	0.247889	0.168384	0.140978	noBMI	Other anemias	hematopoietic	functional_LOF	5e-05
327.3	18	60372348	MC4R	0.00254674	427605	0.229631	0.156091	0.141255	noBMI	Sleep apnea	neurological	functional_LOF	0.005
327.3	18	60372348	MC4R	0.00254674	427605	0.229631	0.156091	0.141255	noBMI	Sleep apnea	neurological	functional_LOF	all
454.1	18	60372348	MC4R	0.000760047	427605	0.276169	0.1881	0.14205	noBMI	Varicose veins of lower extremity	circulatory system	functional_LOF	5e-05
750.14	18	60372348	MC4R	0.00254674	427605	1.7082	1.16509	0.142607	noBMI	Congenital anomalies of esophagus	congenital anomalies	functional_LOF	0.005
750.14	18	60372348	MC4R	0.00254674	427605	1.7082	1.16509	0.142607	noBMI	Congenital anomalies of esophagus	congenital anomalies	functional_LOF	all
110.1	18	60372348	MC4R	0.000760047	427605	-0.263634	0.180012	0.143048	noBMI	Dermatophytosis	infectious diseases	functional_LOF	5e-05
282.9	18	60372348	MC4R	0.000760047	427605	2.88487	1.97174	0.143437	noBMI	Other hereditary hemolytic anemias	hematopoietic	functional_LOF	5e-05
276.13	18	60372348	MC4R	0.00254674	427605	0.377225	0.258361	0.144272	noBMI	Hyperpotassemia	endocrine/metabolic	functional_LOF	0.005
276.13	18	60372348	MC4R	0.00254674	427605	0.377225	0.258361	0.144272	noBMI	Hyperpotassemia	endocrine/metabolic	functional_LOF	all
656	18	60372348	MC4R	0.00254674	427605	0.732904	0.502285	0.144527	noBMI	Other perinatal conditions of fetus or newborn	pregnancy complications	functional_LOF	0.005
656	18	60372348	MC4R	0.00254674	427605	0.732904	0.502285	0.144527	noBMI	Other perinatal conditions of fetus or newborn	pregnancy complications	functional_LOF	all
716.9	18	60372348	MC4R	0.000760047	427605	0.16565	0.113533	0.14455	noBMI	Arthropathy NOS	musculoskeletal	functional_LOF	5e-05
556	18	60372348	MC4R	0.00254674	427605	-0.748107	0.512988	0.144749	noBMI	Ulceration of the lower GI tract	digestive	functional_LOF	0.005
556	18	60372348	MC4R	0.00254674	427605	-0.748107	0.512988	0.144749	noBMI	Ulceration of the lower GI tract	digestive	functional_LOF	all
801	18	60372348	MC4R	0.000760047	427605	0.673676	0.462112	0.14489	noBMI	Fracture of ankle and foot	injuries & poisonings	functional_LOF	5e-05
255.12	18	60372348	MC4R	0.00254674	427605	1.68473	1.16018	0.146466	noBMI	Hyperaldosteronism	endocrine/metabolic	functional_LOF	0.005
255.12	18	60372348	MC4R	0.00254674	427605	1.68473	1.16018	0.146466	noBMI	Hyperaldosteronism	endocrine/metabolic	functional_LOF	all
801	18	60372348	MC4R	0.00254674	427605	0.36282	0.25179	0.149595	noBMI	Fracture of ankle and foot	injuries & poisonings	functional_LOF	0.005
801	18	60372348	MC4R	0.00254674	427605	0.36282	0.25179	0.149595	noBMI	Fracture of ankle and foot	injuries & poisonings	functional_LOF	all
317.1	18	60372348	MC4R	0.00254674	427605	-0.167192	0.116431	0.151011	noBMI	Alcoholism	mental disorders	functional_LOF	0.005
317.1	18	60372348	MC4R	0.00254674	427605	-0.167192	0.116431	0.151011	noBMI	Alcoholism	mental disorders	functional_LOF	all
717	18	60372348	MC4R	0.00254674	427605	0.335033	0.234214	0.152586	noBMI	Polymyalgia Rheumatica	musculoskeletal	functional_LOF	0.005
717	18	60372348	MC4R	0.00254674	427605	0.335033	0.234214	0.152586	noBMI	Polymyalgia Rheumatica	musculoskeletal	functional_LOF	all
427.11	18	60372348	MC4R	0.000760047	427605	-0.559162	0.391943	0.153683	noBMI	Paroxysmal supraventricular tachycardia	circulatory system	functional_LOF	5e-05
727	18	60372348	MC4R	0.00254674	427605	-0.469658	0.33026	0.155001	noBMI	Other disorders of synovium, tendon, and bursa	musculoskeletal	functional_LOF	0.005
727	18	60372348	MC4R	0.00254674	427605	-0.469658	0.33026	0.155001	noBMI	Other disorders of synovium, tendon, and bursa	musculoskeletal	functional_LOF	all
425.12	18	60372348	MC4R	0.00254674	427605	-1.01047	0.71099	0.155254	noBMI	Other hypertrophic cardiomyopathy	circulatory system	functional_LOF	0.005
425.12	18	60372348	MC4R	0.00254674	427605	-1.01047	0.71099	0.155254	noBMI	Other hypertrophic cardiomyopathy	circulatory system	functional_LOF	all
411.8	18	60372348	MC4R	0.00254674	427605	0.126872	0.08947	0.156181	noBMI	Other chronic ischemic heart disease, unspecified	circulatory system	functional_LOF	0.005
411.8	18	60372348	MC4R	0.00254674	427605	0.126872	0.08947	0.156181	noBMI	Other chronic ischemic heart disease, unspecified	circulatory system	functional_LOF	all
761	18	60372348	MC4R	0.000760047	427605	-0.384893	0.27193	0.156947	noBMI	Cervicalgia	symptoms	functional_LOF	5e-05
695.41	18	60372348	MC4R	0.00254674	427605	-1.01008	0.715631	0.158112	noBMI	Cutaneous lupus erythematosus	dermatologic	functional_LOF	0.005
695.41	18	60372348	MC4R	0.00254674	427605	-1.01008	0.715631	0.158112	noBMI	Cutaneous lupus erythematosus	dermatologic	functional_LOF	all
368	18	60372348	MC4R	0.00254674	427605	-0.245176	0.173884	0.158539	noBMI	Visual disturbances	sense organs	functional_LOF	0.005
368	18	60372348	MC4R	0.00254674	427605	-0.245176	0.173884	0.158539	noBMI	Visual disturbances	sense organs	functional_LOF	all
585.3	18	60372348	MC4R	0.000760047	427605	0.269092	0.191671	0.16034	noBMI	Chronic renal failure [CKD]	genitourinary	functional_LOF	5e-05
560.4	18	60372348	MC4R	0.00254674	427605	-0.247556	0.177108	0.162182	noBMI	Other intestinal obstruction	digestive	functional_LOF	0.005
560.4	18	60372348	MC4R	0.00254674	427605	-0.247556	0.177108	0.162182	noBMI	Other intestinal obstruction	digestive	functional_LOF	all
300.12	18	60372348	MC4R	0.00254674	427605	0.47208	0.338125	0.162663	noBMI	Agorophobia, social phobia, and panic disorder	mental disorders	functional_LOF	0.005
300.12	18	60372348	MC4R	0.00254674	427605	0.47208	0.338125	0.162663	noBMI	Agorophobia, social phobia, and panic disorder	mental disorders	functional_LOF	all
592.1	18	60372348	MC4R	0.000760047	427605	0.3093	0.221552	0.162698	noBMI	Cystitis	genitourinary	functional_LOF	5e-05
290.2	18	60372348	MC4R	0.000760047	427605	0.501922	0.359545	0.162717	noBMI	Delirium due to conditions classified elsewhere	mental disorders	functional_LOF	5e-05
613.8	18	60372348	MC4R	0.00254674	427605	0.852144	0.61078	0.162964	noBMI	Other specified disorders of breast	genitourinary	functional_LOF	0.005
613.8	18	60372348	MC4R	0.00254674	427605	0.852144	0.61078	0.162964	noBMI	Other specified disorders of breast	genitourinary	functional_LOF	all
380	18	60372348	MC4R	0.00254674	427605	-0.138367	0.0992596	0.163319	noBMI	Disorders of external ear	sense organs	functional_LOF	0.005
380	18	60372348	MC4R	0.00254674	427605	-0.138367	0.0992596	0.163319	noBMI	Disorders of external ear	sense organs	functional_LOF	all
446.5	18	60372348	MC4R	0.00254674	427605	0.631638	0.454009	0.164151	noBMI	Giant cell arteritis	circulatory system	functional_LOF	0.005
446.5	18	60372348	MC4R	0.00254674	427605	0.631638	0.454009	0.164151	noBMI	Giant cell arteritis	circulatory system	functional_LOF	all
578.2	18	60372348	MC4R	0.00254674	427605	-0.288151	0.208758	0.167491	noBMI	Blood in stool	digestive	functional_LOF	0.005
578.2	18	60372348	MC4R	0.00254674	427605	-0.288151	0.208758	0.167491	noBMI	Blood in stool	digestive	functional_LOF	all
535.6	18	60372348	MC4R	0.00254674	427605	-0.178868	0.129751	0.168035	noBMI	Duodenitis	digestive	functional_LOF	0.005
535.6	18	60372348	MC4R	0.00254674	427605	-0.178868	0.129751	0.168035	noBMI	Duodenitis	digestive	functional_LOF	all
571.5	18	60372348	MC4R	0.000760047	427605	0.485044	0.354198	0.170869	noBMI	Other chronic nonalcoholic liver disease	digestive	functional_LOF	5e-05
496.3	18	60372348	MC4R	0.000760047	427605	-0.497984	0.364354	0.1717	noBMI	Bronchiectasis	respiratory	functional_LOF	5e-05
477	18	60372348	MC4R	0.00254674	427605	0.271128	0.198711	0.17243	noBMI	Epistaxis or throat hemorrhage	respiratory	functional_LOF	0.005
477	18	60372348	MC4R	0.00254674	427605	0.271128	0.198711	0.17243	noBMI	Epistaxis or throat hemorrhage	respiratory	functional_LOF	all
830	18	60372348	MC4R	0.000760047	427605	-0.543465	0.398946	0.173118	noBMI	Dislocation	injuries & poisonings	functional_LOF	5e-05
204.4	18	60372348	MC4R	0.000760047	427605	-1.01026	0.744222	0.174632	noBMI	Multiple myeloma	neoplasms	functional_LOF	5e-05
804	18	60372348	MC4R	0.000760047	427605	-0.61351	0.453384	0.175999	noBMI	Fracture of hand or wrist	injuries & poisonings	functional_LOF	5e-05
159	18	60372348	MC4R	0.00254674	427605	-0.201537	0.149014	0.176223	noBMI	Malignant neoplasm of other and ill-defined sites within the digestive organs and peritoneum	neoplasms	functional_LOF	0.005
159	18	60372348	MC4R	0.00254674	427605	-0.201537	0.149014	0.176223	noBMI	Malignant neoplasm of other and ill-defined sites within the digestive organs and peritoneum	neoplasms	functional_LOF	all
1019	18	60372348	MC4R	0.00254674	427605	-0.126901	0.0941775	0.177831	noBMI	Other ill-defined and unknown causes of morbidity and mortality	NULL	functional_LOF	0.005
1019	18	60372348	MC4R	0.00254674	427605	-0.126901	0.0941775	0.177831	noBMI	Other ill-defined and unknown causes of morbidity and mortality	NULL	functional_LOF	all
979	18	60372348	MC4R	0.000760047	427605	-1.00948	0.749727	0.178152	noBMI	Adverse drug events and drug allergies	injuries & poisonings	functional_LOF	5e-05
550.4	18	60372348	MC4R	0.00254674	427605	-0.228636	0.169909	0.17842	noBMI	Umbilical hernia	digestive	functional_LOF	0.005
550.4	18	60372348	MC4R	0.00254674	427605	-0.228636	0.169909	0.17842	noBMI	Umbilical hernia	digestive	functional_LOF	all
339	18	60372348	MC4R	0.00254674	427605	-0.146885	0.109306	0.179016	noBMI	Other headache syndromes	neurological	functional_LOF	0.005
339	18	60372348	MC4R	0.00254674	427605	-0.146885	0.109306	0.179016	noBMI	Other headache syndromes	neurological	functional_LOF	all
798	18	60372348	MC4R	0.000760047	427605	0.375744	0.279819	0.179332	noBMI	Malaise and fatigue	symptoms	functional_LOF	5e-05
726	18	60372348	MC4R	0.000760047	427605	0.203751	0.151947	0.17994	noBMI	Peripheral enthesopathies and allied syndromes	musculoskeletal	functional_LOF	5e-05
530.12	18	60372348	MC4R	0.00254674	427605	-0.224338	0.167313	0.179976	noBMI	Ulcer of esophagus	digestive	functional_LOF	0.005
530.12	18	60372348	MC4R	0.00254674	427605	-0.224338	0.167313	0.179976	noBMI	Ulcer of esophagus	digestive	functional_LOF	all
426.24	18	60372348	MC4R	0.00254674	427605	0.473979	0.353587	0.180087	noBMI	Atrioventricular block, complete	circulatory system	functional_LOF	0.005
426.24	18	60372348	MC4R	0.00254674	427605	0.473979	0.353587	0.180087	noBMI	Atrioventricular block, complete	circulatory system	functional_LOF	all
276.14	18	60372348	MC4R	0.000760047	427605	0.473406	0.353456	0.180453	noBMI	Hypopotassemia	endocrine/metabolic	functional_LOF	5e-05
471	18	60372348	MC4R	0.00254674	427605	-0.231033	0.172721	0.181024	noBMI	Nasal polyps	respiratory	functional_LOF	0.005
471	18	60372348	MC4R	0.00254674	427605	-0.231033	0.172721	0.181024	noBMI	Nasal polyps	respiratory	functional_LOF	all
454.1	18	60372348	MC4R	0.00254674	427605	0.137037	0.102627	0.181782	noBMI	Varicose veins of lower extremity	circulatory system	functional_LOF	0.005
454.1	18	60372348	MC4R	0.00254674	427605	0.137037	0.102627	0.181782	noBMI	Varicose veins of lower extremity	circulatory system	functional_LOF	all
555.2	18	60372348	MC4R	0.00254674	427605	-0.266647	0.199866	0.182162	noBMI	Ulcerative colitis	digestive	functional_LOF	0.005
555.2	18	60372348	MC4R	0.00254674	427605	-0.266647	0.199866	0.182162	noBMI	Ulcerative colitis	digestive	functional_LOF	all
496	18	60372348	MC4R	0.000760047	427605	0.272494	0.204956	0.183675	noBMI	Chronic airway obstruction	respiratory	functional_LOF	5e-05
722.7	18	60372348	MC4R	0.00254674	427605	-0.718415	0.540749	0.183995	noBMI	Intervertebral disc disorder with myelopathy	musculoskeletal	functional_LOF	0.005
722.7	18	60372348	MC4R	0.00254674	427605	-0.718415	0.540749	0.183995	noBMI	Intervertebral disc disorder with myelopathy	musculoskeletal	functional_LOF	all
550.2	18	60372348	MC4R	0.00254674	427605	-0.0913193	0.0688305	0.184599	noBMI	Diaphragmatic hernia	digestive	functional_LOF	0.005
550.2	18	60372348	MC4R	0.00254674	427605	-0.0913193	0.0688305	0.184599	noBMI	Diaphragmatic hernia	digestive	functional_LOF	all
280.1	18	60372348	MC4R	0.00254674	427605	0.125934	0.0952285	0.186021	noBMI	Iron deficiency anemias, unspecified or not due to blood loss	hematopoietic	functional_LOF	0.005
280.1	18	60372348	MC4R	0.00254674	427605	0.125934	0.0952285	0.186021	noBMI	Iron deficiency anemias, unspecified or not due to blood loss	hematopoietic	functional_LOF	all
204.4	18	60372348	MC4R	0.00254674	427605	-0.53151	0.401924	0.18603	noBMI	Multiple myeloma	neoplasms	functional_LOF	0.005
204.4	18	60372348	MC4R	0.00254674	427605	-0.53151	0.401924	0.18603	noBMI	Multiple myeloma	neoplasms	functional_LOF	all
454.11	18	60372348	MC4R	0.00254674	427605	-0.357923	0.271847	0.18796	noBMI	Varicose veins of lower extremity, symptomtic	circulatory system	functional_LOF	0.005
454.11	18	60372348	MC4R	0.00254674	427605	-0.357923	0.271847	0.18796	noBMI	Varicose veins of lower extremity, symptomtic	circulatory system	functional_LOF	all
713	18	60372348	MC4R	0.000760047	427605	2.43983	1.85577	0.188602	noBMI	Arthropathy associated with other disorders classified elsewhere	musculoskeletal	functional_LOF	5e-05
702.2	18	60372348	MC4R	0.00254674	427605	-0.115138	0.0876178	0.188813	noBMI	Seborrheic keratosis	dermatologic	functional_LOF	0.005
702.2	18	60372348	MC4R	0.00254674	427605	-0.115138	0.0876178	0.188813	noBMI	Seborrheic keratosis	dermatologic	functional_LOF	all
569.1	18	60372348	MC4R	0.00254674	427605	-0.714339	0.54487	0.189849	noBMI	Toxic gastroenteritis and colitis	digestive	functional_LOF	0.005
569.1	18	60372348	MC4R	0.00254674	427605	-0.714339	0.54487	0.189849	noBMI	Toxic gastroenteritis and colitis	digestive	functional_LOF	all
586.2	18	60372348	MC4R	0.000760047	427605	0.586973	0.448065	0.19019	noBMI	Cyst of kidney, acquired	genitourinary	functional_LOF	5e-05
348	18	60372348	MC4R	0.00254674	427605	-1.00949	0.771775	0.190869	noBMI	Other conditions of brain	neurological	functional_LOF	0.005
348	18	60372348	MC4R	0.00254674	427605	-1.00949	0.771775	0.190869	noBMI	Other conditions of brain	neurological	functional_LOF	all
250.41	18	60372348	MC4R	0.00254674	427605	0.323157	0.247411	0.1915	noBMI	Impaired fasting glucose	endocrine/metabolic	functional_LOF	0.005
250.41	18	60372348	MC4R	0.00254674	427605	0.323157	0.247411	0.1915	noBMI	Impaired fasting glucose	endocrine/metabolic	functional_LOF	all
729	18	60372348	MC4R	0.000760047	427605	-0.301137	0.230571	0.191535	noBMI	Other disorders of soft tissues	musculoskeletal	functional_LOF	5e-05
370.1	18	60372348	MC4R	0.00254674	427605	0.782758	0.600159	0.192148	noBMI	Corneal ulcer	sense organs	functional_LOF	0.005
370.1	18	60372348	MC4R	0.00254674	427605	0.782758	0.600159	0.192148	noBMI	Corneal ulcer	sense organs	functional_LOF	all
110.13	18	60372348	MC4R	0.00254674	427605	0.542222	0.416343	0.192799	noBMI	Dermatophytosis of the body	infectious diseases	functional_LOF	0.005
110.13	18	60372348	MC4R	0.00254674	427605	0.542222	0.416343	0.192799	noBMI	Dermatophytosis of the body	infectious diseases	functional_LOF	all
695.21	18	60372348	MC4R	0.000760047	427605	2.40191	1.84697	0.193444	noBMI	Dermatitis herpetiformis	dermatologic	functional_LOF	5e-05
1009	18	60372348	MC4R	0.00254674	427605	-0.131232	0.101222	0.194812	noBMI	Injury, NOS	NULL	functional_LOF	0.005
1009	18	60372348	MC4R	0.00254674	427605	-0.131232	0.101222	0.194812	noBMI	Injury, NOS	NULL	functional_LOF	all
427.5	18	60372348	MC4R	0.00254674	427605	-0.3696	0.285402	0.195316	noBMI	Arrhythmia (cardiac) NOS	circulatory system	functional_LOF	0.005
427.5	18	60372348	MC4R	0.00254674	427605	-0.3696	0.285402	0.195316	noBMI	Arrhythmia (cardiac) NOS	circulatory system	functional_LOF	all
592.1	18	60372348	MC4R	0.00254674	427605	0.155424	0.120082	0.195556	noBMI	Cystitis	genitourinary	functional_LOF	0.005
592.1	18	60372348	MC4R	0.00254674	427605	0.155424	0.120082	0.195556	noBMI	Cystitis	genitourinary	functional_LOF	all
572	18	60372348	MC4R	0.000760047	427605	0.577422	0.44649	0.195925	noBMI	Ascites (non malignant)	digestive	functional_LOF	5e-05
427.42	18	60372348	MC4R	0.000760047	427605	0.686806	0.533092	0.197626	noBMI	Cardiac arrest	circulatory system	functional_LOF	5e-05
483	18	60372348	MC4R	0.000760047	427605	-0.478356	0.371999	0.198476	noBMI	Acute bronchitis and bronchiolitis	respiratory	functional_LOF	5e-05
414	18	60372348	MC4R	0.000760047	427605	0.399451	0.310703	0.19857	noBMI	Other forms of chronic heart disease	circulatory system	functional_LOF	5e-05
720.1	18	60372348	MC4R	0.000760047	427605	0.475045	0.369707	0.198819	noBMI	Spinal stenosis of lumbar region	musculoskeletal	functional_LOF	5e-05
189.11	18	60372348	MC4R	0.000760047	427605	-0.709091	0.552843	0.199623	noBMI	Malignant neoplasm of kidney, except pelvis	neoplasms	functional_LOF	5e-05
427.3	18	60372348	MC4R	0.00254674	427605	-0.20665	0.161293	0.200119	noBMI	Other specified cardiac dysrhythmias	circulatory system	functional_LOF	0.005
427.3	18	60372348	MC4R	0.00254674	427605	-0.20665	0.161293	0.200119	noBMI	Other specified cardiac dysrhythmias	circulatory system	functional_LOF	all
702.1	18	60372348	MC4R	0.000760047	427605	-0.316488	0.247235	0.200507	noBMI	Actinic keratosis	dermatologic	functional_LOF	5e-05
280.1	18	60372348	MC4R	0.000760047	427605	0.224728	0.175867	0.20131	noBMI	Iron deficiency anemias, unspecified or not due to blood loss	hematopoietic	functional_LOF	5e-05
411.8	18	60372348	MC4R	0.000760047	427605	0.213461	0.167534	0.202615	noBMI	Other chronic ischemic heart disease, unspecified	circulatory system	functional_LOF	5e-05
450	18	60372348	MC4R	0.000760047	427605	0.672528	0.530131	0.204581	noBMI	Noninfectious disorders of lymphatic channels	circulatory system	functional_LOF	5e-05
191.11	18	60372348	MC4R	0.000760047	427605	-1.00836	0.795958	0.205208	noBMI	Cancer of brain	neoplasms	functional_LOF	5e-05
947	18	60372348	MC4R	0.00254674	427605	-0.180901	0.143265	0.206696	noBMI	Urticaria	dermatologic	functional_LOF	0.005
947	18	60372348	MC4R	0.00254674	427605	-0.180901	0.143265	0.206696	noBMI	Urticaria	dermatologic	functional_LOF	all
275.1	18	60372348	MC4R	0.000760047	427605	0.872304	0.69122	0.206956	noBMI	Disorders of iron metabolism	hematopoietic	functional_LOF	5e-05
272.13	18	60372348	MC4R	0.000760047	427605	-1.01816	0.809112	0.208259	noBMI	Mixed hyperlipidemia	endocrine/metabolic	functional_LOF	5e-05
411.1	18	60372348	MC4R	0.00254674	427605	0.214723	0.171289	0.209997	noBMI	Unstable angina (intermediate coronary syndrome)	circulatory system	functional_LOF	0.005
411.1	18	60372348	MC4R	0.00254674	427605	0.214723	0.171289	0.209997	noBMI	Unstable angina (intermediate coronary syndrome)	circulatory system	functional_LOF	all
802	18	60372348	MC4R	0.00254674	427605	-1.00915	0.80594	0.210518	noBMI	Fracture of pelvis	injuries & poisonings	functional_LOF	0.005
802	18	60372348	MC4R	0.00254674	427605	-1.00915	0.80594	0.210518	noBMI	Fracture of pelvis	injuries & poisonings	functional_LOF	all
747.13	18	60372348	MC4R	0.00254674	427605	0.255239	0.204669	0.212368	noBMI	Congenital anomalies of great vessels	congenital anomalies	functional_LOF	0.005
747.13	18	60372348	MC4R	0.00254674	427605	0.255239	0.204669	0.212368	noBMI	Congenital anomalies of great vessels	congenital anomalies	functional_LOF	all
696.3	18	60372348	MC4R	0.00254674	427605	-0.462817	0.371275	0.212559	noBMI	Pityriasis	dermatologic	functional_LOF	0.005
696.3	18	60372348	MC4R	0.00254674	427605	-0.462817	0.371275	0.212559	noBMI	Pityriasis	dermatologic	functional_LOF	all
286.6	18	60372348	MC4R	0.000760047	427605	-1.01076	0.811676	0.213031	noBMI	Defibrination syndrome	hematopoietic	functional_LOF	5e-05
726	18	60372348	MC4R	0.00254674	427605	0.102448	0.0827093	0.215473	noBMI	Peripheral enthesopathies and allied syndromes	musculoskeletal	functional_LOF	0.005
726	18	60372348	MC4R	0.00254674	427605	0.102448	0.0827093	0.215473	noBMI	Peripheral enthesopathies and allied syndromes	musculoskeletal	functional_LOF	all
379.5	18	60372348	MC4R	0.000760047	427605	-1.01059	0.817934	0.216629	noBMI	Disorders of iris and ciliary body	sense organs	functional_LOF	5e-05
352.2	18	60372348	MC4R	0.000760047	427605	0.591843	0.479226	0.216831	noBMI	Facial nerve disorders [CN7]	neurological	functional_LOF	5e-05
251	18	60372348	MC4R	0.000760047	427605	1.01159	0.820666	0.217707	noBMI	Other disorders of pancreatic internal secretion	endocrine/metabolic	functional_LOF	5e-05
371.1	18	60372348	MC4R	0.00254674	427605	-0.325277	0.264041	0.217979	noBMI	Uveitis, noninfectious or NOS	sense organs	functional_LOF	0.005
371.1	18	60372348	MC4R	0.00254674	427605	-0.325277	0.264041	0.217979	noBMI	Uveitis, noninfectious or NOS	sense organs	functional_LOF	all
364.2	18	60372348	MC4R	0.000760047	427605	2.20377	1.7911	0.218547	noBMI	Corneal edema	sense organs	functional_LOF	5e-05
571.8	18	60372348	MC4R	0.000760047	427605	0.835585	0.679898	0.219077	noBMI	Liver abscess and sequelae of chronic liver disease	digestive	functional_LOF	5e-05
803.2	18	60372348	MC4R	0.000760047	427605	-0.5789	0.471125	0.219161	noBMI	Fracture of radius and ulna	injuries & poisonings	functional_LOF	5e-05
290	18	60372348	MC4R	0.000760047	427605	0.588942	0.480101	0.219934	noBMI	Delirium dementia and amnestic and other cognitive disorders	mental disorders	functional_LOF	5e-05
371.3	18	60372348	MC4R	0.00254674	427605	0.185097	0.150905	0.219979	noBMI	Inflammation of eyelids	sense organs	functional_LOF	0.005
371.3	18	60372348	MC4R	0.00254674	427605	0.185097	0.150905	0.219979	noBMI	Inflammation of eyelids	sense organs	functional_LOF	all
574.2	18	60372348	MC4R	0.000760047	427605	0.476148	0.388401	0.22023	noBMI	Calculus of bile duct	digestive	functional_LOF	5e-05
411.3	18	60372348	MC4R	0.000760047	427605	0.20034	0.163869	0.221496	noBMI	Angina pectoris	circulatory system	functional_LOF	5e-05
714.2	18	60372348	MC4R	0.00254674	427605	2.17743	1.78346	0.222121	noBMI	Juvenile rheumatoid arthritis	musculoskeletal	functional_LOF	0.005
714.2	18	60372348	MC4R	0.00254674	427605	2.17743	1.78346	0.222121	noBMI	Juvenile rheumatoid arthritis	musculoskeletal	functional_LOF	all
416	18	60372348	MC4R	0.00254674	427605	0.190266	0.156182	0.223135	noBMI	Cardiomegaly	circulatory system	functional_LOF	0.005
416	18	60372348	MC4R	0.00254674	427605	0.190266	0.156182	0.223135	noBMI	Cardiomegaly	circulatory system	functional_LOF	all
722.6	18	60372348	MC4R	0.00254674	427605	-0.219163	0.180029	0.223463	noBMI	Degeneration of intervertebral disc	musculoskeletal	functional_LOF	0.005
722.6	18	60372348	MC4R	0.00254674	427605	-0.219163	0.180029	0.223463	noBMI	Degeneration of intervertebral disc	musculoskeletal	functional_LOF	all
696.2	18	60372348	MC4R	0.000760047	427605	1.30895	1.07624	0.223899	noBMI	Parapsoriasis	dermatologic	functional_LOF	5e-05
773	18	60372348	MC4R	0.00254674	427605	-0.121712	0.10017	0.224348	noBMI	Pain in limb	symptoms	functional_LOF	0.005
773	18	60372348	MC4R	0.00254674	427605	-0.121712	0.10017	0.224348	noBMI	Pain in limb	symptoms	functional_LOF	all
208	18	60372348	MC4R	0.000760047	427605	-0.165544	0.136512	0.225257	noBMI	Benign neoplasm of colon	neoplasms	functional_LOF	5e-05
696.2	18	60372348	MC4R	0.00254674	427605	0.636511	0.525496	0.225797	noBMI	Parapsoriasis	dermatologic	functional_LOF	0.005
696.2	18	60372348	MC4R	0.00254674	427605	0.636511	0.525496	0.225797	noBMI	Parapsoriasis	dermatologic	functional_LOF	all
715.2	18	60372348	MC4R	0.00254674	427605	-0.426585	0.352663	0.226428	noBMI	Ankylosing spondylitis	musculoskeletal	functional_LOF	0.005
715.2	18	60372348	MC4R	0.00254674	427605	-0.426585	0.352663	0.226428	noBMI	Ankylosing spondylitis	musculoskeletal	functional_LOF	all
274.1	18	60372348	MC4R	0.000760047	427605	0.257544	0.212983	0.226576	noBMI	Gout	endocrine/metabolic	functional_LOF	5e-05
480.11	18	60372348	MC4R	0.000760047	427605	0.262902	0.217596	0.226966	noBMI	Pneumococcal pneumonia	respiratory	functional_LOF	5e-05
275.3	18	60372348	MC4R	0.00254674	427605	0.381796	0.316094	0.227102	noBMI	Disorders of magnesium metabolism	endocrine/metabolic	functional_LOF	0.005
275.3	18	60372348	MC4R	0.00254674	427605	0.381796	0.316094	0.227102	noBMI	Disorders of magnesium metabolism	endocrine/metabolic	functional_LOF	all
70.9	18	60372348	MC4R	0.00254674	427605	0.530282	0.439076	0.227153	noBMI	Hepatitis NOS	infectious diseases	functional_LOF	0.005
70.9	18	60372348	MC4R	0.00254674	427605	0.530282	0.439076	0.227153	noBMI	Hepatitis NOS	infectious diseases	functional_LOF	all
426.24	18	60372348	MC4R	0.000760047	427605	0.815014	0.676829	0.228526	noBMI	Atrioventricular block, complete	circulatory system	functional_LOF	5e-05
362.4	18	60372348	MC4R	0.00254674	427605	-0.30763	0.25582	0.229159	noBMI	Retinal vascular changes and abnomalities	sense organs	functional_LOF	0.005
362.4	18	60372348	MC4R	0.00254674	427605	-0.30763	0.25582	0.229159	noBMI	Retinal vascular changes and abnomalities	sense organs	functional_LOF	all
443.8	18	60372348	MC4R	0.000760047	427605	0.490436	0.40951	0.231065	noBMI	Other specified peripheral vascular diseases	circulatory system	functional_LOF	5e-05
735.21	18	60372348	MC4R	0.000760047	427605	0.571005	0.476909	0.231189	noBMI	Hammer toe (acquired)	musculoskeletal	functional_LOF	5e-05
350.1	18	60372348	MC4R	0.000760047	427605	-0.452362	0.377818	0.23119	noBMI	Abnormal involuntary movements	neurological	functional_LOF	5e-05
245	18	60372348	MC4R	0.00254674	427605	0.622548	0.52234	0.233322	noBMI	Thyroiditis	endocrine/metabolic	functional_LOF	0.005
245	18	60372348	MC4R	0.00254674	427605	0.622548	0.52234	0.233322	noBMI	Thyroiditis	endocrine/metabolic	functional_LOF	all
565	18	60372348	MC4R	0.00254674	427605	-0.136919	0.116057	0.238096	noBMI	Anal and rectal conditions	digestive	functional_LOF	0.005
565	18	60372348	MC4R	0.00254674	427605	-0.136919	0.116057	0.238096	noBMI	Anal and rectal conditions	digestive	functional_LOF	all
586	18	60372348	MC4R	0.000760047	427605	0.611586	0.520632	0.240115	noBMI	Other disorders of the kidney and ureters	genitourinary	functional_LOF	5e-05
694.1	18	60372348	MC4R	0.000760047	427605	-1.0079	0.859621	0.240999	noBMI	Vitiligo	dermatologic	functional_LOF	5e-05
557	18	60372348	MC4R	0.000760047	427605	-0.677931	0.579382	0.241964	noBMI	Intestinal malabsorption (non-celiac)	digestive	functional_LOF	5e-05
747.13	18	60372348	MC4R	0.000760047	427605	0.451627	0.38614	0.242164	noBMI	Congenital anomalies of great vessels	congenital anomalies	functional_LOF	5e-05
721.1	18	60372348	MC4R	0.000760047	427605	0.445154	0.383779	0.24608	noBMI	Spondylosis without myelopathy	musculoskeletal	functional_LOF	5e-05
585.2	18	60372348	MC4R	0.000760047	427605	-0.55635	0.480924	0.24734	noBMI	Renal failure NOS	genitourinary	functional_LOF	5e-05
967	18	60372348	MC4R	0.000760047	427605	-1.0095	0.873541	0.247828	noBMI	Adverse effects of sedatives or other central nervous system depressants and anesthetics	injuries & poisonings	functional_LOF	5e-05
401.1	18	60372348	MC4R	0.00254674	427605	0.0579741	0.0501668	0.247834	noBMI	Essential hypertension	circulatory system	functional_LOF	0.005
401.1	18	60372348	MC4R	0.00254674	427605	0.0579741	0.0501668	0.247834	noBMI	Essential hypertension	circulatory system	functional_LOF	all
291.8	18	60372348	MC4R	0.00254674	427605	-0.48346	0.420749	0.250538	noBMI	Alteration of consciousness	mental disorders	functional_LOF	0.005
291.8	18	60372348	MC4R	0.00254674	427605	-0.48346	0.420749	0.250538	noBMI	Alteration of consciousness	mental disorders	functional_LOF	all
261.2	18	60372348	MC4R	0.00254674	427605	0.272918	0.237549	0.250601	noBMI	Vitamin B-complex deficiencies	endocrine/metabolic	functional_LOF	0.005
261.2	18	60372348	MC4R	0.00254674	427605	0.272918	0.237549	0.250601	noBMI	Vitamin B-complex deficiencies	endocrine/metabolic	functional_LOF	all
611.1	18	60372348	MC4R	0.00254674	427605	-1.02466	0.89209	0.250719	noBMI	Abnormal mammogram	genitourinary	functional_LOF	0.005
611.1	18	60372348	MC4R	0.00254674	427605	-1.02466	0.89209	0.250719	noBMI	Abnormal mammogram	genitourinary	functional_LOF	all
280.2	18	60372348	MC4R	0.000760047	427605	-1.00867	0.878233	0.250754	noBMI	Iron deficiency anemia secondary to blood loss (chronic)	hematopoietic	functional_LOF	5e-05
530.11	18	60372348	MC4R	0.00254674	427605	-0.0754444	0.0657422	0.251143	noBMI	GERD	digestive	functional_LOF	0.005
530.11	18	60372348	MC4R	0.00254674	427605	-0.0754444	0.0657422	0.251143	noBMI	GERD	digestive	functional_LOF	all
211	18	60372348	MC4R	0.00254674	427605	-0.156334	0.136329	0.251489	noBMI	Benign neoplasm of other parts of digestive system	neoplasms	functional_LOF	0.005
211	18	60372348	MC4R	0.00254674	427605	-0.156334	0.136329	0.251489	noBMI	Benign neoplasm of other parts of digestive system	neoplasms	functional_LOF	all
286.7	18	60372348	MC4R	0.00254674	427605	0.436462	0.380751	0.251663	noBMI	Other and unspecified coagulation defects	hematopoietic	functional_LOF	0.005
286.7	18	60372348	MC4R	0.00254674	427605	0.436462	0.380751	0.251663	noBMI	Other and unspecified coagulation defects	hematopoietic	functional_LOF	all
240	18	60372348	MC4R	0.000760047	427605	0.762523	0.666376	0.252506	noBMI	Simple and unspecified goiter	endocrine/metabolic	functional_LOF	5e-05
689	18	60372348	MC4R	0.00254674	427605	0.111583	0.0975772	0.252816	noBMI	Disorder of skin and subcutaneous tissue NOS	dermatologic	functional_LOF	0.005
689	18	60372348	MC4R	0.00254674	427605	0.111583	0.0975772	0.252816	noBMI	Disorder of skin and subcutaneous tissue NOS	dermatologic	functional_LOF	all
853	18	60372348	MC4R	0.000760047	427605	-1.0075	0.881275	0.252942	noBMI	Complication of colostomy or enterostomy	injuries & poisonings	functional_LOF	5e-05
193	18	60372348	MC4R	0.000760047	427605	-1.00891	0.883957	0.253724	noBMI	Thyroid cancer	neoplasms	functional_LOF	5e-05
38.2	18	60372348	MC4R	0.00254674	427605	-0.48114	0.421713	0.253904	noBMI	Gram positive septicemia	infectious diseases	functional_LOF	0.005
38.2	18	60372348	MC4R	0.00254674	427605	-0.48114	0.421713	0.253904	noBMI	Gram positive septicemia	infectious diseases	functional_LOF	all
379	18	60372348	MC4R	0.00254674	427605	0.37142	0.326598	0.255438	noBMI	Other disorders of eye	sense organs	functional_LOF	0.005
379	18	60372348	MC4R	0.00254674	427605	0.37142	0.326598	0.255438	noBMI	Other disorders of eye	sense organs	functional_LOF	all
317	18	60372348	MC4R	0.000760047	427605	-0.308495	0.271791	0.256356	noBMI	Alcohol-related disorders	mental disorders	functional_LOF	5e-05
282.8	18	60372348	MC4R	0.000760047	427605	1.95185	1.72111	0.256769	noBMI	Other hemoglobinopathies	hematopoietic	functional_LOF	5e-05
70.9	18	60372348	MC4R	0.000760047	427605	0.904813	0.798555	0.257188	noBMI	Hepatitis NOS	infectious diseases	functional_LOF	5e-05
599.4	18	60372348	MC4R	0.000760047	427605	0.25419	0.224347	0.257205	noBMI	Urinary incontinence	genitourinary	functional_LOF	5e-05
568.1	18	60372348	MC4R	0.00254674	427605	-0.195454	0.172637	0.257564	noBMI	Peritoneal adhesions (postoperative) (postinfection)	digestive	functional_LOF	0.005
568.1	18	60372348	MC4R	0.00254674	427605	-0.195454	0.172637	0.257564	noBMI	Peritoneal adhesions (postoperative) (postinfection)	digestive	functional_LOF	all
300.3	18	60372348	MC4R	0.00254674	427605	0.583181	0.515487	0.257921	noBMI	Obsessive-compulsive disorders	mental disorders	functional_LOF	0.005
300.3	18	60372348	MC4R	0.00254674	427605	0.583181	0.515487	0.257921	noBMI	Obsessive-compulsive disorders	mental disorders	functional_LOF	all
726.1	18	60372348	MC4R	0.00254674	427605	0.122148	0.108389	0.25977	noBMI	Enthesopathy	musculoskeletal	functional_LOF	0.005
726.1	18	60372348	MC4R	0.00254674	427605	0.122148	0.108389	0.25977	noBMI	Enthesopathy	musculoskeletal	functional_LOF	all
389	18	60372348	MC4R	0.000760047	427605	0.233674	0.207647	0.260444	noBMI	Hearing loss	sense organs	functional_LOF	5e-05
599.6	18	60372348	MC4R	0.00254674	427605	-1.00937	0.898635	0.261344	noBMI	Oliguria and anuria	genitourinary	functional_LOF	0.005
599.6	18	60372348	MC4R	0.00254674	427605	-1.00937	0.898635	0.261344	noBMI	Oliguria and anuria	genitourinary	functional_LOF	all
153.3	18	60372348	MC4R	0.000760047	427605	0.454411	0.40488	0.261719	noBMI	Malignant neoplasm of rectum, rectosigmoid junction, and anus	neoplasms	functional_LOF	5e-05
571.6	18	60372348	MC4R	0.00254674	427605	0.739537	0.661935	0.263894	noBMI	Primary biliary cirrhosis	digestive	functional_LOF	0.005
571.6	18	60372348	MC4R	0.00254674	427605	0.739537	0.661935	0.263894	noBMI	Primary biliary cirrhosis	digestive	functional_LOF	all
686.1	18	60372348	MC4R	0.00254674	427605	0.207083	0.185388	0.263984	noBMI	Carbuncle and furuncle	dermatologic	functional_LOF	0.005
686.1	18	60372348	MC4R	0.00254674	427605	0.207083	0.185388	0.263984	noBMI	Carbuncle and furuncle	dermatologic	functional_LOF	all
870.1	18	60372348	MC4R	0.00254674	427605	-0.393945	0.352779	0.264127	noBMI	Open wound or laceration of eye or eyelid	injuries & poisonings	functional_LOF	0.005
870.1	18	60372348	MC4R	0.00254674	427605	-0.393945	0.352779	0.264127	noBMI	Open wound or laceration of eye or eyelid	injuries & poisonings	functional_LOF	all
250.42	18	60372348	MC4R	0.000760047	427605	0.573864	0.515145	0.265285	noBMI	Other abnormal glucose	endocrine/metabolic	functional_LOF	5e-05
714.1	18	60372348	MC4R	0.000760047	427605	-0.347575	0.312446	0.265953	noBMI	Rheumatoid arthritis	musculoskeletal	functional_LOF	5e-05
472	18	60372348	MC4R	0.00254674	427605	-0.201971	0.181911	0.266882	noBMI	Chronic pharyngitis and nasopharyngitis	respiratory	functional_LOF	0.005
472	18	60372348	MC4R	0.00254674	427605	-0.201971	0.181911	0.266882	noBMI	Chronic pharyngitis and nasopharyngitis	respiratory	functional_LOF	all
751.22	18	60372348	MC4R	0.00254674	427605	-0.538737	0.486535	0.268167	noBMI	Other specified congenital anomalies of kidney	congenital anomalies	functional_LOF	0.005
751.22	18	60372348	MC4R	0.00254674	427605	-0.538737	0.486535	0.268167	noBMI	Other specified congenital anomalies of kidney	congenital anomalies	functional_LOF	all
496.3	18	60372348	MC4R	0.00254674	427605	-0.213517	0.19305	0.268718	noBMI	Bronchiectasis	respiratory	functional_LOF	0.005
496.3	18	60372348	MC4R	0.00254674	427605	-0.213517	0.19305	0.268718	noBMI	Bronchiectasis	respiratory	functional_LOF	all
704.1	18	60372348	MC4R	0.000760047	427605	0.732843	0.662734	0.268818	noBMI	Alopecia	dermatologic	functional_LOF	5e-05
301.2	18	60372348	MC4R	0.000760047	427605	1.87892	1.69964	0.268953	noBMI	Antisocial/borderline personality disorder	mental disorders	functional_LOF	5e-05
250.6	18	60372348	MC4R	0.000760047	427605	0.874075	0.793266	0.270519	noBMI	Polyneuropathy in diabetes	endocrine/metabolic	functional_LOF	5e-05
371.2	18	60372348	MC4R	0.00254674	427605	-0.47035	0.427824	0.271593	noBMI	Conjunctivitis, noninfectious	sense organs	functional_LOF	0.005
371.2	18	60372348	MC4R	0.00254674	427605	-0.47035	0.427824	0.271593	noBMI	Conjunctivitis, noninfectious	sense organs	functional_LOF	all
721.1	18	60372348	MC4R	0.00254674	427605	0.220768	0.201064	0.272206	noBMI	Spondylosis without myelopathy	musculoskeletal	functional_LOF	0.005
721.1	18	60372348	MC4R	0.00254674	427605	0.220768	0.201064	0.272206	noBMI	Spondylosis without myelopathy	musculoskeletal	functional_LOF	all
471	18	60372348	MC4R	0.000760047	427605	-0.344061	0.314134	0.273398	noBMI	Nasal polyps	respiratory	functional_LOF	5e-05
687.4	18	60372348	MC4R	0.00254674	427605	-0.199209	0.182094	0.273959	noBMI	Disturbance of skin sensation	dermatologic	functional_LOF	0.005
687.4	18	60372348	MC4R	0.00254674	427605	-0.199209	0.182094	0.273959	noBMI	Disturbance of skin sensation	dermatologic	functional_LOF	all
331	18	60372348	MC4R	0.000760047	427605	-1.0144	0.931319	0.276062	noBMI	Other cerebral degenerations	neurological	functional_LOF	5e-05
580.12	18	60372348	MC4R	0.00254674	427605	-1.00845	0.927321	0.276822	noBMI	Non-proliferative glomerulonephritis	genitourinary	functional_LOF	0.005
580.12	18	60372348	MC4R	0.00254674	427605	-1.00845	0.927321	0.276822	noBMI	Non-proliferative glomerulonephritis	genitourinary	functional_LOF	all
550	18	60372348	MC4R	0.00254674	427605	-0.19744	0.182511	0.279342	noBMI	Abdominal hernia	digestive	functional_LOF	0.005
550	18	60372348	MC4R	0.00254674	427605	-0.19744	0.182511	0.279342	noBMI	Abdominal hernia	digestive	functional_LOF	all
465.4	18	60372348	MC4R	0.000760047	427605	-0.429194	0.397113	0.279793	noBMI	Acute laryngitis and tracheitis	respiratory	functional_LOF	5e-05
698	18	60372348	MC4R	0.00254674	427605	-0.149057	0.137934	0.279857	noBMI	Pruritus and related conditions	dermatologic	functional_LOF	0.005
698	18	60372348	MC4R	0.00254674	427605	-0.149057	0.137934	0.279857	noBMI	Pruritus and related conditions	dermatologic	functional_LOF	all
364.4	18	60372348	MC4R	0.00254674	427605	0.433667	0.401506	0.280097	noBMI	Corneal degenerations	sense organs	functional_LOF	0.005
364.4	18	60372348	MC4R	0.00254674	427605	0.433667	0.401506	0.280097	noBMI	Corneal degenerations	sense organs	functional_LOF	all
250.42	18	60372348	MC4R	0.00254674	427605	-0.291726	0.270828	0.281407	noBMI	Other abnormal glucose	endocrine/metabolic	functional_LOF	0.005
250.42	18	60372348	MC4R	0.00254674	427605	-0.291726	0.270828	0.281407	noBMI	Other abnormal glucose	endocrine/metabolic	functional_LOF	all
686.4	18	60372348	MC4R	0.000760047	427605	-1.00645	0.935276	0.281882	noBMI	Pyogenic granuloma	dermatologic	functional_LOF	5e-05
941	18	60372348	MC4R	0.00254674	427605	-0.652438	0.606399	0.281962	noBMI	Adverse reaction to serum or vaccine	injuries & poisonings	functional_LOF	0.005
941	18	60372348	MC4R	0.00254674	427605	-0.652438	0.606399	0.281962	noBMI	Adverse reaction to serum or vaccine	injuries & poisonings	functional_LOF	all
384.4	18	60372348	MC4R	0.000760047	427605	-0.648024	0.602534	0.282152	noBMI	Perforation of tympanic membrane	sense organs	functional_LOF	5e-05
290.1	18	60372348	MC4R	0.000760047	427605	-0.426848	0.397974	0.283473	noBMI	Dementias	mental disorders	functional_LOF	5e-05
255.21	18	60372348	MC4R	0.000760047	427605	-1.00717	0.940575	0.284256	noBMI	Glucocorticoid deficiency	endocrine/metabolic	functional_LOF	5e-05
270.32	18	60372348	MC4R	0.00254674	427605	0.497408	0.464671	0.284416	noBMI	Paraproteinemia	endocrine/metabolic	functional_LOF	0.005
270.32	18	60372348	MC4R	0.00254674	427605	0.497408	0.464671	0.284416	noBMI	Paraproteinemia	endocrine/metabolic	functional_LOF	all
389.4	18	60372348	MC4R	0.00254674	427605	-0.23732	0.222105	0.285294	noBMI	Tinnitus	sense organs	functional_LOF	0.005
389.4	18	60372348	MC4R	0.00254674	427605	-0.23732	0.222105	0.285294	noBMI	Tinnitus	sense organs	functional_LOF	all
415.11	18	60372348	MC4R	0.000760047	427605	-0.459586	0.431009	0.286287	noBMI	Pulmonary embolism and infarction, acute	circulatory system	functional_LOF	5e-05
287.31	18	60372348	MC4R	0.000760047	427605	-1.00833	0.94607	0.286511	noBMI	Primary thrombocytopenia	hematopoietic	functional_LOF	5e-05
396	18	60372348	MC4R	0.00254674	427605	0.287327	0.269619	0.28657	noBMI	Abnormal heart sounds	circulatory system	functional_LOF	0.005
396	18	60372348	MC4R	0.00254674	427605	0.287327	0.269619	0.28657	noBMI	Abnormal heart sounds	circulatory system	functional_LOF	all
529	18	60372348	MC4R	0.000760047	427605	0.542472	0.509092	0.286618	noBMI	Diseases and other conditions of the tongue	digestive	functional_LOF	5e-05
297.2	18	60372348	MC4R	0.000760047	427605	0.607001	0.569694	0.286656	noBMI	Suicide or self-inflicted injury	mental disorders	functional_LOF	5e-05
333.4	18	60372348	MC4R	0.000760047	427605	0.834182	0.783867	0.287243	noBMI	Torsion dystonia	neurological	functional_LOF	5e-05
592.2	18	60372348	MC4R	0.00254674	427605	-0.525506	0.494835	0.288244	noBMI	Urethritis and urethral syndrome	genitourinary	functional_LOF	0.005
592.2	18	60372348	MC4R	0.00254674	427605	-0.525506	0.494835	0.288244	noBMI	Urethritis and urethral syndrome	genitourinary	functional_LOF	all
497	18	60372348	MC4R	0.000760047	427605	-0.288656	0.2727	0.289823	noBMI	Bronchitis	respiratory	functional_LOF	5e-05
715	18	60372348	MC4R	0.000760047	427605	-0.643153	0.607902	0.290061	noBMI	Other inflammatory spondylopathies	musculoskeletal	functional_LOF	5e-05
274.11	18	60372348	MC4R	0.00254674	427605	-1.01128	0.956602	0.29044	noBMI	Gouty arthropathy	endocrine/metabolic	functional_LOF	0.005
274.11	18	60372348	MC4R	0.00254674	427605	-1.01128	0.956602	0.29044	noBMI	Gouty arthropathy	endocrine/metabolic	functional_LOF	all
451.2	18	60372348	MC4R	0.00254674	427605	-0.178976	0.169301	0.290446	noBMI	Phlebitis and thrombophlebitis of lower extremities	circulatory system	functional_LOF	0.005
451.2	18	60372348	MC4R	0.00254674	427605	-0.178976	0.169301	0.290446	noBMI	Phlebitis and thrombophlebitis of lower extremities	circulatory system	functional_LOF	all
803.1	18	60372348	MC4R	0.00254674	427605	-0.378646	0.358346	0.290671	noBMI	Fracture of humerus	injuries & poisonings	functional_LOF	0.005
803.1	18	60372348	MC4R	0.00254674	427605	-0.378646	0.358346	0.290671	noBMI	Fracture of humerus	injuries & poisonings	functional_LOF	all
695.81	18	60372348	MC4R	0.000760047	427605	1.74688	1.6601	0.292674	noBMI	Erythema nodosum	dermatologic	functional_LOF	5e-05
738	18	60372348	MC4R	0.000760047	427605	-0.639742	0.609106	0.293581	noBMI	Other acquired musculoskeletal deformity	musculoskeletal	functional_LOF	5e-05
757	18	60372348	MC4R	0.00254674	427605	0.485844	0.462793	0.293806	noBMI	Congenital anomalies of the integument	congenital anomalies	functional_LOF	0.005
757	18	60372348	MC4R	0.00254674	427605	0.485844	0.462793	0.293806	noBMI	Congenital anomalies of the integument	congenital anomalies	functional_LOF	all
747.1	18	60372348	MC4R	0.00254674	427605	-0.638631	0.6086	0.294019	noBMI	Cardiac congenital anomalies	congenital anomalies	functional_LOF	0.005
747.1	18	60372348	MC4R	0.00254674	427605	-0.638631	0.6086	0.294019	noBMI	Cardiac congenital anomalies	congenital anomalies	functional_LOF	all
483	18	60372348	MC4R	0.00254674	427605	-0.2081	0.198504	0.294481	noBMI	Acute bronchitis and bronchiolitis	respiratory	functional_LOF	0.005
483	18	60372348	MC4R	0.00254674	427605	-0.2081	0.198504	0.294481	noBMI	Acute bronchitis and bronchiolitis	respiratory	functional_LOF	all
704.11	18	60372348	MC4R	0.000760047	427605	-1.00953	0.96668	0.296334	noBMI	Alopecia Areata	dermatologic	functional_LOF	5e-05
433.12	18	60372348	MC4R	0.000760047	427605	-1.00943	0.969496	0.297785	noBMI	Cerebral atherosclerosis	circulatory system	functional_LOF	5e-05
577.1	18	60372348	MC4R	0.000760047	427605	0.481229	0.462312	0.297914	noBMI	Acute pancreatitis	digestive	functional_LOF	5e-05
352.2	18	60372348	MC4R	0.00254674	427605	0.270629	0.260488	0.298837	noBMI	Facial nerve disorders [CN7]	neurological	functional_LOF	0.005
352.2	18	60372348	MC4R	0.00254674	427605	0.270629	0.260488	0.298837	noBMI	Facial nerve disorders [CN7]	neurological	functional_LOF	all
464	18	60372348	MC4R	0.000760047	427605	-0.187274	0.180837	0.300389	noBMI	Acute sinusitis	respiratory	functional_LOF	5e-05
442.11	18	60372348	MC4R	0.000760047	427605	0.590929	0.571502	0.30114	noBMI	Abdominal aortic aneurysm	circulatory system	functional_LOF	5e-05
550	18	60372348	MC4R	0.000760047	427605	-0.347612	0.336651	0.301811	noBMI	Abdominal hernia	digestive	functional_LOF	5e-05
695.7	18	60372348	MC4R	0.000760047	427605	0.440691	0.427151	0.302214	noBMI	Prurigo and Lichen	dermatologic	functional_LOF	5e-05
961	18	60372348	MC4R	0.00254674	427605	0.519749	0.505432	0.303797	noBMI	Poisoning by other anti-infectives	injuries & poisonings	functional_LOF	0.005
961	18	60372348	MC4R	0.00254674	427605	0.519749	0.505432	0.303797	noBMI	Poisoning by other anti-infectives	injuries & poisonings	functional_LOF	all
479	18	60372348	MC4R	0.00254674	427605	-0.181974	0.177082	0.304128	noBMI	Other upper respiratory disease	respiratory	functional_LOF	0.005
479	18	60372348	MC4R	0.00254674	427605	-0.181974	0.177082	0.304128	noBMI	Other upper respiratory disease	respiratory	functional_LOF	all
280.2	18	60372348	MC4R	0.00254674	427605	-0.513176	0.49942	0.304165	noBMI	Iron deficiency anemia secondary to blood loss (chronic)	hematopoietic	functional_LOF	0.005
280.2	18	60372348	MC4R	0.00254674	427605	-0.513176	0.49942	0.304165	noBMI	Iron deficiency anemia secondary to blood loss (chronic)	hematopoietic	functional_LOF	all
562.1	18	60372348	MC4R	0.00254674	427605	-0.0661176	0.064356	0.304245	noBMI	Diverticulosis	digestive	functional_LOF	0.005
562.1	18	60372348	MC4R	0.00254674	427605	-0.0661176	0.064356	0.304245	noBMI	Diverticulosis	digestive	functional_LOF	all
760	18	60372348	MC4R	0.00254674	427605	0.0699023	0.0680834	0.304554	noBMI	Back pain	symptoms	functional_LOF	0.005
760	18	60372348	MC4R	0.00254674	427605	0.0699023	0.0680834	0.304554	noBMI	Back pain	symptoms	functional_LOF	all
722.7	18	60372348	MC4R	0.000760047	427605	-1.00715	0.981972	0.30506	noBMI	Intervertebral disc disorder with myelopathy	musculoskeletal	functional_LOF	5e-05
204.12	18	60372348	MC4R	0.000760047	427605	0.794919	0.776323	0.305857	noBMI	Lymphoid leukemia, chronic	neoplasms	functional_LOF	5e-05
214.1	18	60372348	MC4R	0.00254674	427605	-0.184474	0.18023	0.30605	noBMI	Lipoma of skin and subcutaneous tissue	neoplasms	functional_LOF	0.005
214.1	18	60372348	MC4R	0.00254674	427605	-0.184474	0.18023	0.30605	noBMI	Lipoma of skin and subcutaneous tissue	neoplasms	functional_LOF	all
333.1	18	60372348	MC4R	0.000760047	427605	0.79278	0.775708	0.306776	noBMI	Essential tremor	neurological	functional_LOF	5e-05
735.1	18	60372348	MC4R	0.000760047	427605	1.03194	1.00987	0.306848	noBMI	Flat foot	musculoskeletal	functional_LOF	5e-05
577.2	18	60372348	MC4R	0.00254674	427605	0.470325	0.461181	0.30781	noBMI	Chronic pancreatitis	digestive	functional_LOF	0.005
577.2	18	60372348	MC4R	0.00254674	427605	0.470325	0.461181	0.30781	noBMI	Chronic pancreatitis	digestive	functional_LOF	all
751.2	18	60372348	MC4R	0.00254674	427605	1.02623	1.0087	0.308975	noBMI	Congenital anomalies of urinary system	congenital anomalies	functional_LOF	0.005
751.2	18	60372348	MC4R	0.00254674	427605	1.02623	1.0087	0.308975	noBMI	Congenital anomalies of urinary system	congenital anomalies	functional_LOF	all
289.8	18	60372348	MC4R	0.000760047	427605	1.02595	1.00854	0.30903	noBMI	Polycythemia, secondary	hematopoietic	functional_LOF	5e-05
442.2	18	60372348	MC4R	0.000760047	427605	1.66101	1.63341	0.309205	noBMI	Aneurysm of iliac artery	circulatory system	functional_LOF	5e-05
359.1	18	60372348	MC4R	0.00254674	427605	-1.0073	0.990625	0.309232	noBMI	Muscular dystrophies	neurological	functional_LOF	0.005
359.1	18	60372348	MC4R	0.00254674	427605	-1.0073	0.990625	0.309232	noBMI	Muscular dystrophies	neurological	functional_LOF	all
433.21	18	60372348	MC4R	0.000760047	427605	0.266961	0.263259	0.310554	noBMI	Cerebral artery occlusion, with cerebral infarction	circulatory system	functional_LOF	5e-05
227.2	18	60372348	MC4R	0.000760047	427605	-1.00795	0.996177	0.311627	noBMI	Benign neoplasm of parathyroid gland	neoplasms	functional_LOF	5e-05
715.2	18	60372348	MC4R	0.000760047	427605	-0.66125	0.654741	0.312523	noBMI	Ankylosing spondylitis	musculoskeletal	functional_LOF	5e-05
428.2	18	60372348	MC4R	0.00254674	427605	0.133461	0.132239	0.312859	noBMI	Heart failure NOS	circulatory system	functional_LOF	0.005
428.2	18	60372348	MC4R	0.00254674	427605	0.133461	0.132239	0.312859	noBMI	Heart failure NOS	circulatory system	functional_LOF	all
380.4	18	60372348	MC4R	0.00254674	427605	-0.21009	0.208179	0.31289	noBMI	Impacted cerumen	sense organs	functional_LOF	0.005
380.4	18	60372348	MC4R	0.00254674	427605	-0.21009	0.208179	0.31289	noBMI	Impacted cerumen	sense organs	functional_LOF	all
250.14	18	60372348	MC4R	0.000760047	427605	1.64093	1.62683	0.313134	noBMI	Type 1 diabetes with neurological manifestations	endocrine/metabolic	functional_LOF	5e-05
288	18	60372348	MC4R	0.00254674	427605	-0.363597	0.361188	0.314093	noBMI	Diseases of white blood cells	hematopoietic	functional_LOF	0.005
288	18	60372348	MC4R	0.00254674	427605	-0.363597	0.361188	0.314093	noBMI	Diseases of white blood cells	hematopoietic	functional_LOF	all
110.2	18	60372348	MC4R	0.00254674	427605	-0.213656	0.212326	0.31429	noBMI	Dermatomycoses	infectious diseases	functional_LOF	0.005
110.2	18	60372348	MC4R	0.00254674	427605	-0.213656	0.212326	0.31429	noBMI	Dermatomycoses	infectious diseases	functional_LOF	all
740.11	18	60372348	MC4R	0.000760047	427605	-0.249	0.247936	0.315238	noBMI	Osteoarthrosis, localized, primary	musculoskeletal	functional_LOF	5e-05
612.2	18	60372348	MC4R	0.000760047	427605	-0.623521	0.621893	0.316046	noBMI	Hypertrophy of breast (Gynecomastia)	genitourinary	functional_LOF	5e-05
598	18	60372348	MC4R	0.00254674	427605	-0.20821	0.207674	0.316062	noBMI	Abnormal findings on examination of urine	genitourinary	functional_LOF	0.005
598	18	60372348	MC4R	0.00254674	427605	-0.20821	0.207674	0.316062	noBMI	Abnormal findings on examination of urine	genitourinary	functional_LOF	all
916	18	60372348	MC4R	0.000760047	427605	0.397258	0.396629	0.316544	noBMI	Contusion	injuries & poisonings	functional_LOF	5e-05
70.4	18	60372348	MC4R	0.00254674	427605	-0.623529	0.622899	0.316821	noBMI	Chronic hepatitis	infectious diseases	functional_LOF	0.005
70.4	18	60372348	MC4R	0.00254674	427605	-0.623529	0.622899	0.316821	noBMI	Chronic hepatitis	infectious diseases	functional_LOF	all
535.1	18	60372348	MC4R	0.000760047	427605	0.558244	0.560546	0.319302	noBMI	Acute gastritis	digestive	functional_LOF	5e-05
527.2	18	60372348	MC4R	0.00254674	427605	-0.501803	0.50475	0.320144	noBMI	Sialoadenitis	digestive	functional_LOF	0.005
527.2	18	60372348	MC4R	0.00254674	427605	-0.501803	0.50475	0.320144	noBMI	Sialoadenitis	digestive	functional_LOF	all
426.31	18	60372348	MC4R	0.00254674	427605	0.213383	0.215084	0.321152	noBMI	Right bundle branch block	circulatory system	functional_LOF	0.005
426.31	18	60372348	MC4R	0.00254674	427605	0.213383	0.215084	0.321152	noBMI	Right bundle branch block	circulatory system	functional_LOF	all
380	18	60372348	MC4R	0.000760047	427605	-0.180408	0.182312	0.322391	noBMI	Disorders of external ear	sense organs	functional_LOF	5e-05
446.4	18	60372348	MC4R	0.000760047	427605	1.59374	1.61211	0.322856	noBMI	Wegener's granulomatosis	circulatory system	functional_LOF	5e-05
202.21	18	60372348	MC4R	0.000760047	427605	-1.00661	1.0186	0.323041	noBMI	Nodular lymphoma	neoplasms	functional_LOF	5e-05
361.1	18	60372348	MC4R	0.00254674	427605	0.220092	0.223115	0.323912	noBMI	Retinal detachment with retinal defect	sense organs	functional_LOF	0.005
361.1	18	60372348	MC4R	0.00254674	427605	0.220092	0.223115	0.323912	noBMI	Retinal detachment with retinal defect	sense organs	functional_LOF	all
519.9	18	60372348	MC4R	0.00254674	427605	0.492265	0.500768	0.325597	noBMI	Symptoms involving respiratory system and other chest symptoms	respiratory	functional_LOF	0.005
519.9	18	60372348	MC4R	0.00254674	427605	0.492265	0.500768	0.325597	noBMI	Symptoms involving respiratory system and other chest symptoms	respiratory	functional_LOF	all
110.1	18	60372348	MC4R	0.00254674	427605	-0.0964794	0.0986108	0.327884	noBMI	Dermatophytosis	infectious diseases	functional_LOF	0.005
110.1	18	60372348	MC4R	0.00254674	427605	-0.0964794	0.0986108	0.327884	noBMI	Dermatophytosis	infectious diseases	functional_LOF	all
502	18	60372348	MC4R	0.000760047	427605	-0.501403	0.512641	0.328036	noBMI	Postinflammatory pulmonary fibrosis	respiratory	functional_LOF	5e-05
731.1	18	60372348	MC4R	0.00254674	427605	-1.01038	1.03672	0.329762	noBMI	Osteitis deformans [Paget's disease of bone]	musculoskeletal	functional_LOF	0.005
731.1	18	60372348	MC4R	0.00254674	427605	-1.01038	1.03672	0.329762	noBMI	Osteitis deformans [Paget's disease of bone]	musculoskeletal	functional_LOF	all
411.3	18	60372348	MC4R	0.00254674	427605	0.0852966	0.0877491	0.331025	noBMI	Angina pectoris	circulatory system	functional_LOF	0.005
411.3	18	60372348	MC4R	0.00254674	427605	0.0852966	0.0877491	0.331025	noBMI	Angina pectoris	circulatory system	functional_LOF	all
441	18	60372348	MC4R	0.00254674	427605	0.441524	0.455764	0.332667	noBMI	Vascular insufficiency of intestine	circulatory system	functional_LOF	0.005
441	18	60372348	MC4R	0.00254674	427605	0.441524	0.455764	0.332667	noBMI	Vascular insufficiency of intestine	circulatory system	functional_LOF	all
327.41	18	60372348	MC4R	0.000760047	427605	-0.612989	0.633987	0.333605	noBMI	Organic or persistent insomnia	neurological	functional_LOF	5e-05
427.9	18	60372348	MC4R	0.000760047	427605	-0.307523	0.32047	0.337256	noBMI	Palpitations	circulatory system	functional_LOF	5e-05
480	18	60372348	MC4R	0.000760047	427605	0.180723	0.18887	0.338637	noBMI	Pneumonia	respiratory	functional_LOF	5e-05
364.5	18	60372348	MC4R	0.000760047	427605	-1.00763	1.05622	0.340084	noBMI	Corneal dystrophy	sense organs	functional_LOF	5e-05
242.3	18	60372348	MC4R	0.00254674	427605	-1.00785	1.05734	0.340491	noBMI	Exophthalmos	endocrine/metabolic	functional_LOF	0.005
242.3	18	60372348	MC4R	0.00254674	427605	-1.00785	1.05734	0.340491	noBMI	Exophthalmos	endocrine/metabolic	functional_LOF	all
357	18	60372348	MC4R	0.00254674	427605	0.211938	0.222412	0.340639	noBMI	Inflammatory and toxic neuropathy	neurological	functional_LOF	0.005
357	18	60372348	MC4R	0.00254674	427605	0.211938	0.222412	0.340639	noBMI	Inflammatory and toxic neuropathy	neurological	functional_LOF	all
695.7	18	60372348	MC4R	0.00254674	427605	0.226701	0.238244	0.341325	noBMI	Prurigo and Lichen	dermatologic	functional_LOF	0.005
695.7	18	60372348	MC4R	0.00254674	427605	0.226701	0.238244	0.341325	noBMI	Prurigo and Lichen	dermatologic	functional_LOF	all
782.6	18	60372348	MC4R	0.000760047	427605	-1.00857	1.06066	0.341661	noBMI	Pallor and flushing	symptoms	functional_LOF	5e-05
426	18	60372348	MC4R	0.00254674	427605	-0.60759	0.63909	0.341751	noBMI	Cardiac conduction disorders	circulatory system	functional_LOF	0.005
426	18	60372348	MC4R	0.00254674	427605	-0.60759	0.63909	0.341751	noBMI	Cardiac conduction disorders	circulatory system	functional_LOF	all
333.3	18	60372348	MC4R	0.00254674	427605	1.50288	1.58343	0.342555	noBMI	Tics and choreas	neurological	functional_LOF	0.005
333.3	18	60372348	MC4R	0.00254674	427605	1.50288	1.58343	0.342555	noBMI	Tics and choreas	neurological	functional_LOF	all
596.5	18	60372348	MC4R	0.000760047	427605	0.371393	0.393221	0.34492	noBMI	Functional disorders of bladder	genitourinary	functional_LOF	5e-05
656	18	60372348	MC4R	0.000760047	427605	0.93331	0.988346	0.345009	noBMI	Other perinatal conditions of fetus or newborn	pregnancy complications	functional_LOF	5e-05
529.6	18	60372348	MC4R	0.00254674	427605	-1.00959	1.06944	0.34515	noBMI	Glossodynia	digestive	functional_LOF	0.005
529.6	18	60372348	MC4R	0.00254674	427605	-1.00959	1.06944	0.34515	noBMI	Glossodynia	digestive	functional_LOF	all
379.9	18	60372348	MC4R	0.000760047	427605	-1.00926	1.06996	0.345544	noBMI	Pain, swelling or discharge of eye	sense organs	functional_LOF	5e-05
941	18	60372348	MC4R	0.000760047	427605	-1.01444	1.0758	0.3457	noBMI	Adverse reaction to serum or vaccine	injuries & poisonings	functional_LOF	5e-05
594.3	18	60372348	MC4R	0.000760047	427605	0.428332	0.454574	0.346053	noBMI	Calculus of ureter	genitourinary	functional_LOF	5e-05
157	18	60372348	MC4R	0.000760047	427605	-0.602047	0.641019	0.347627	noBMI	Pancreatic cancer	neoplasms	functional_LOF	5e-05
433.2	18	60372348	MC4R	0.00254674	427605	0.156868	0.167387	0.348679	noBMI	Occlusion of cerebral arteries	circulatory system	functional_LOF	0.005
433.2	18	60372348	MC4R	0.00254674	427605	0.156868	0.167387	0.348679	noBMI	Occlusion of cerebral arteries	circulatory system	functional_LOF	all
695.3	18	60372348	MC4R	0.00254674	427605	-0.180146	0.192391	0.349092	noBMI	Rosacea	dermatologic	functional_LOF	0.005
695.3	18	60372348	MC4R	0.00254674	427605	-0.180146	0.192391	0.349092	noBMI	Rosacea	dermatologic	functional_LOF	all
1011	18	60372348	MC4R	0.000760047	427605	0.29843	0.319144	0.349739	noBMI	Complications of surgical and medical procedures	NULL	functional_LOF	5e-05
198.1	18	60372348	MC4R	0.000760047	427605	0.242398	0.259569	0.350381	noBMI	Secondary malignancy of lymph nodes	neoplasms	functional_LOF	5e-05
367.1	18	60372348	MC4R	0.00254674	427605	0.222167	0.238023	0.350623	noBMI	Myopia	sense organs	functional_LOF	0.005
367.1	18	60372348	MC4R	0.00254674	427605	0.222167	0.238023	0.350623	noBMI	Myopia	sense organs	functional_LOF	all
269	18	60372348	MC4R	0.000760047	427605	0.708819	0.761484	0.351937	noBMI	Proteinuria	endocrine/metabolic	functional_LOF	5e-05
427.11	18	60372348	MC4R	0.00254674	427605	-0.199184	0.214154	0.352321	noBMI	Paroxysmal supraventricular tachycardia	circulatory system	functional_LOF	0.005
427.11	18	60372348	MC4R	0.00254674	427605	-0.199184	0.214154	0.352321	noBMI	Paroxysmal supraventricular tachycardia	circulatory system	functional_LOF	all
300.12	18	60372348	MC4R	0.000760047	427605	0.587278	0.63177	0.352591	noBMI	Agorophobia, social phobia, and panic disorder	mental disorders	functional_LOF	5e-05
369.2	18	60372348	MC4R	0.00254674	427605	-0.597468	0.644112	0.353624	noBMI	Eye infection, viral	sense organs	functional_LOF	0.005
369.2	18	60372348	MC4R	0.00254674	427605	-0.597468	0.644112	0.353624	noBMI	Eye infection, viral	sense organs	functional_LOF	all
686	18	60372348	MC4R	0.000760047	427605	0.196075	0.211758	0.354479	noBMI	Other local infections of skin and subcutaneous tissue	dermatologic	functional_LOF	5e-05
366.2	18	60372348	MC4R	0.00254674	427605	-0.088328	0.0953976	0.354501	noBMI	Senile cataract	sense organs	functional_LOF	0.005
366.2	18	60372348	MC4R	0.00254674	427605	-0.088328	0.0953976	0.354501	noBMI	Senile cataract	sense organs	functional_LOF	all
574.12	18	60372348	MC4R	0.000760047	427605	0.263333	0.284674	0.354949	noBMI	Cholelithiasis with other cholecystitis	digestive	functional_LOF	5e-05
202.2	18	60372348	MC4R	0.000760047	427605	-0.415088	0.449634	0.35592	noBMI	Non-Hodgkins lymphoma	neoplasms	functional_LOF	5e-05
593	18	60372348	MC4R	0.00254674	427605	0.0890802	0.0966209	0.356551	noBMI	Hematuria	genitourinary	functional_LOF	0.005
593	18	60372348	MC4R	0.00254674	427605	0.0890802	0.0966209	0.356551	noBMI	Hematuria	genitourinary	functional_LOF	all
386	18	60372348	MC4R	0.00254674	427605	0.160591	0.175079	0.359014	noBMI	Vertiginous syndromes and other disorders of vestibular system	sense organs	functional_LOF	0.005
386	18	60372348	MC4R	0.00254674	427605	0.160591	0.175079	0.359014	noBMI	Vertiginous syndromes and other disorders of vestibular system	sense organs	functional_LOF	all
275	18	60372348	MC4R	0.00254674	427605	-0.592185	0.645701	0.35908	noBMI	Disorders of mineral metabolism	endocrine/metabolic	functional_LOF	0.005
275	18	60372348	MC4R	0.00254674	427605	-0.592185	0.645701	0.35908	noBMI	Disorders of mineral metabolism	endocrine/metabolic	functional_LOF	all
716.2	18	60372348	MC4R	0.00254674	427605	0.0743821	0.0812727	0.360078	noBMI	Unspecified monoarthritis	musculoskeletal	functional_LOF	0.005
716.2	18	60372348	MC4R	0.00254674	427605	0.0743821	0.0812727	0.360078	noBMI	Unspecified monoarthritis	musculoskeletal	functional_LOF	all
737	18	60372348	MC4R	0.00254674	427605	-1.01746	1.11435	0.361214	noBMI	Curvature of spine	musculoskeletal	functional_LOF	0.005
737	18	60372348	MC4R	0.00254674	427605	-1.01746	1.11435	0.361214	noBMI	Curvature of spine	musculoskeletal	functional_LOF	all
613.9	18	60372348	MC4R	0.00254674	427605	-0.60122	0.658474	0.361216	noBMI	Breast disorder NOS	genitourinary	functional_LOF	0.005
613.9	18	60372348	MC4R	0.00254674	427605	-0.60122	0.658474	0.361216	noBMI	Breast disorder NOS	genitourinary	functional_LOF	all
389.3	18	60372348	MC4R	0.000760047	427605	-1.00957	1.10572	0.361221	noBMI	Degenerative and vascular disorders of ear	sense organs	functional_LOF	5e-05
305.21	18	60372348	MC4R	0.00254674	427605	1.41993	1.55566	0.361375	noBMI	Anorexia nervosa	mental disorders	functional_LOF	0.005
305.21	18	60372348	MC4R	0.00254674	427605	1.41993	1.55566	0.361375	noBMI	Anorexia nervosa	mental disorders	functional_LOF	all
783	18	60372348	MC4R	0.000760047	427605	0.267938	0.294204	0.362443	noBMI	Fever of unknown origin	symptoms	functional_LOF	5e-05
574.11	18	60372348	MC4R	0.000760047	427605	0.449762	0.494219	0.362799	noBMI	Cholelithiasis with acute cholecystitis	digestive	functional_LOF	5e-05
561.1	18	60372348	MC4R	0.00254674	427605	-0.364516	0.402859	0.365559	noBMI	Diarrhea	digestive	functional_LOF	0.005
561.1	18	60372348	MC4R	0.00254674	427605	-0.364516	0.402859	0.365559	noBMI	Diarrhea	digestive	functional_LOF	all
599.2	18	60372348	MC4R	0.00254674	427605	0.105732	0.117085	0.366509	noBMI	Retention of urine	genitourinary	functional_LOF	0.005
599.2	18	60372348	MC4R	0.00254674	427605	0.105732	0.117085	0.366509	noBMI	Retention of urine	genitourinary	functional_LOF	all
378.1	18	60372348	MC4R	0.000760047	427605	-0.587048	0.650559	0.366858	noBMI	Strabismus (not specified as paralytic)	sense organs	functional_LOF	5e-05
224.1	18	60372348	MC4R	0.000760047	427605	1.39657	1.55099	0.367886	noBMI	Benign neoplasm of eye, uveal	neoplasms	functional_LOF	5e-05
496	18	60372348	MC4R	0.00254674	427605	0.0992847	0.110391	0.368443	noBMI	Chronic airway obstruction	respiratory	functional_LOF	0.005
496	18	60372348	MC4R	0.00254674	427605	0.0992847	0.110391	0.368443	noBMI	Chronic airway obstruction	respiratory	functional_LOF	all
420.3	18	60372348	MC4R	0.000760047	427605	-0.586944	0.65261	0.36845	noBMI	Endocarditis	circulatory system	functional_LOF	5e-05
529	18	60372348	MC4R	0.00254674	427605	-0.248065	0.277282	0.370984	noBMI	Diseases and other conditions of the tongue	digestive	functional_LOF	0.005
529	18	60372348	MC4R	0.00254674	427605	-0.248065	0.277282	0.370984	noBMI	Diseases and other conditions of the tongue	digestive	functional_LOF	all
427.5	18	60372348	MC4R	0.000760047	427605	-0.467198	0.523901	0.372517	noBMI	Arrhythmia (cardiac) NOS	circulatory system	functional_LOF	5e-05
747.1	18	60372348	MC4R	0.000760047	427605	-1.00525	1.1286	0.373087	noBMI	Cardiac congenital anomalies	congenital anomalies	functional_LOF	5e-05
79.2	18	60372348	MC4R	0.00254674	427605	0.235095	0.264117	0.373403	noBMI	Infectious mononucleosis	infectious diseases	functional_LOF	0.005
79.2	18	60372348	MC4R	0.00254674	427605	0.235095	0.264117	0.373403	noBMI	Infectious mononucleosis	infectious diseases	functional_LOF	all
979	18	60372348	MC4R	0.00254674	427605	-0.359596	0.40428	0.373749	noBMI	Adverse drug events and drug allergies	injuries & poisonings	functional_LOF	0.005
979	18	60372348	MC4R	0.00254674	427605	-0.359596	0.40428	0.373749	noBMI	Adverse drug events and drug allergies	injuries & poisonings	functional_LOF	all
382	18	60372348	MC4R	0.00254674	427605	-0.229456	0.258568	0.374859	noBMI	Otalgia	sense organs	functional_LOF	0.005
382	18	60372348	MC4R	0.00254674	427605	-0.229456	0.258568	0.374859	noBMI	Otalgia	sense organs	functional_LOF	all
803.2	18	60372348	MC4R	0.00254674	427605	0.221476	0.249688	0.375073	noBMI	Fracture of radius and ulna	injuries & poisonings	functional_LOF	0.005
803.2	18	60372348	MC4R	0.00254674	427605	0.221476	0.249688	0.375073	noBMI	Fracture of radius and ulna	injuries & poisonings	functional_LOF	all
227.1	18	60372348	MC4R	0.000760047	427605	-1.00834	1.13804	0.375597	noBMI	Benign neoplasm of adrenal gland	neoplasms	functional_LOF	5e-05
704.11	18	60372348	MC4R	0.00254674	427605	-0.463037	0.523799	0.376697	noBMI	Alopecia Areata	dermatologic	functional_LOF	0.005
704.11	18	60372348	MC4R	0.00254674	427605	-0.463037	0.523799	0.376697	noBMI	Alopecia Areata	dermatologic	functional_LOF	all
496.2	18	60372348	MC4R	0.00254674	427605	-0.462346	0.524103	0.377686	noBMI	Chronic bronchitis	respiratory	functional_LOF	0.005
496.2	18	60372348	MC4R	0.00254674	427605	-0.462346	0.524103	0.377686	noBMI	Chronic bronchitis	respiratory	functional_LOF	all
564.1	18	60372348	MC4R	0.00254674	427605	0.0751105	0.0851842	0.377917	noBMI	Irritable Bowel Syndrome	digestive	functional_LOF	0.005
564.1	18	60372348	MC4R	0.00254674	427605	0.0751105	0.0851842	0.377917	noBMI	Irritable Bowel Syndrome	digestive	functional_LOF	all
292.3	18	60372348	MC4R	0.000760047	427605	-0.578811	0.658007	0.379053	noBMI	Memory loss	mental disorders	functional_LOF	5e-05
300	18	60372348	MC4R	0.00254674	427605	-0.461062	0.524534	0.379405	noBMI	Anxiety disorders	mental disorders	functional_LOF	0.005
300	18	60372348	MC4R	0.00254674	427605	-0.461062	0.524534	0.379405	noBMI	Anxiety disorders	mental disorders	functional_LOF	all
296	18	60372348	MC4R	0.00254674	427605	-0.326602	0.371679	0.379552	noBMI	Mood disorders	mental disorders	functional_LOF	0.005
296	18	60372348	MC4R	0.00254674	427605	-0.326602	0.371679	0.379552	noBMI	Mood disorders	mental disorders	functional_LOF	all
149	18	60372348	MC4R	0.00254674	427605	-1.00943	1.15048	0.380269	noBMI	Cancer of larynx, pharynx, nasal cavities	neoplasms	functional_LOF	0.005
149	18	60372348	MC4R	0.00254674	427605	-1.00943	1.15048	0.380269	noBMI	Cancer of larynx, pharynx, nasal cavities	neoplasms	functional_LOF	all
383	18	60372348	MC4R	0.00254674	427605	0.392064	0.448005	0.381501	noBMI	Otosclerosis	sense organs	functional_LOF	0.005
383	18	60372348	MC4R	0.00254674	427605	0.392064	0.448005	0.381501	noBMI	Otosclerosis	sense organs	functional_LOF	all
149.1	18	60372348	MC4R	0.000760047	427605	-1.0075	1.15611	0.383504	noBMI	Cancer of oropharynx	neoplasms	functional_LOF	5e-05
728.7	18	60372348	MC4R	0.000760047	427605	0.178904	0.206142	0.385469	noBMI	Fasciitis	musculoskeletal	functional_LOF	5e-05
427.42	18	60372348	MC4R	0.00254674	427605	-0.242457	0.280059	0.386637	noBMI	Cardiac arrest	circulatory system	functional_LOF	0.005
427.42	18	60372348	MC4R	0.00254674	427605	-0.242457	0.280059	0.386637	noBMI	Cardiac arrest	circulatory system	functional_LOF	all
304	18	60372348	MC4R	0.000760047	427605	-1.00652	1.16285	0.38673	noBMI	Adjustment reaction	mental disorders	functional_LOF	5e-05
345.1	18	60372348	MC4R	0.00254674	427605	-0.455858	0.526979	0.387017	noBMI	Epilepsy	neurological	functional_LOF	0.005
345.1	18	60372348	MC4R	0.00254674	427605	-0.455858	0.526979	0.387017	noBMI	Epilepsy	neurological	functional_LOF	all
594.1	18	60372348	MC4R	0.00254674	427605	0.167196	0.193447	0.387424	noBMI	Calculus of kidney	genitourinary	functional_LOF	0.005
594.1	18	60372348	MC4R	0.00254674	427605	0.167196	0.193447	0.387424	noBMI	Calculus of kidney	genitourinary	functional_LOF	all
530.14	18	60372348	MC4R	0.00254674	427605	-0.0919778	0.106657	0.388485	noBMI	Reflux esophagitis	digestive	functional_LOF	0.005
530.14	18	60372348	MC4R	0.00254674	427605	-0.0919778	0.106657	0.388485	noBMI	Reflux esophagitis	digestive	functional_LOF	all
202.2	18	60372348	MC4R	0.00254674	427605	-0.213948	0.249634	0.391419	noBMI	Non-Hodgkins lymphoma	neoplasms	functional_LOF	0.005
202.2	18	60372348	MC4R	0.00254674	427605	-0.213948	0.249634	0.391419	noBMI	Non-Hodgkins lymphoma	neoplasms	functional_LOF	all
960.2	18	60372348	MC4R	0.00254674	427605	-0.0758479	0.0887773	0.392904	noBMI	Allergy/adverse effect of penicillin	injuries & poisonings	functional_LOF	0.005
960.2	18	60372348	MC4R	0.00254674	427605	-0.0758479	0.0887773	0.392904	noBMI	Allergy/adverse effect of penicillin	injuries & poisonings	functional_LOF	all
300.11	18	60372348	MC4R	0.00254674	427605	-0.567827	0.665165	0.393292	noBMI	Generalized anxiety disorder	mental disorders	functional_LOF	0.005
300.11	18	60372348	MC4R	0.00254674	427605	-0.567827	0.665165	0.393292	noBMI	Generalized anxiety disorder	mental disorders	functional_LOF	all
428.1	18	60372348	MC4R	0.00254674	427605	0.155432	0.182319	0.393923	noBMI	Congestive heart failure (CHF) NOS	circulatory system	functional_LOF	0.005
428.1	18	60372348	MC4R	0.00254674	427605	0.155432	0.182319	0.393923	noBMI	Congestive heart failure (CHF) NOS	circulatory system	functional_LOF	all
333	18	60372348	MC4R	0.00254674	427605	-0.199885	0.234472	0.393943	noBMI	Extrapyramidal disease and abnormal movement disorders	neurological	functional_LOF	0.005
333	18	60372348	MC4R	0.00254674	427605	-0.199885	0.234472	0.393943	noBMI	Extrapyramidal disease and abnormal movement disorders	neurological	functional_LOF	all
870.1	18	60372348	MC4R	0.000760047	427605	-0.568388	0.667085	0.394189	noBMI	Open wound or laceration of eye or eyelid	injuries & poisonings	functional_LOF	5e-05
585.3	18	60372348	MC4R	0.00254674	427605	0.0875961	0.102974	0.394955	noBMI	Chronic renal failure [CKD]	genitourinary	functional_LOF	0.005
585.3	18	60372348	MC4R	0.00254674	427605	0.0875961	0.102974	0.394955	noBMI	Chronic renal failure [CKD]	genitourinary	functional_LOF	all
292.2	18	60372348	MC4R	0.00254674	427605	-0.389675	0.458596	0.395486	noBMI	Mild cognitive impairment	mental disorders	functional_LOF	0.005
292.2	18	60372348	MC4R	0.00254674	427605	-0.389675	0.458596	0.395486	noBMI	Mild cognitive impairment	mental disorders	functional_LOF	all
741.5	18	60372348	MC4R	0.00254674	427605	1.28168	1.51241	0.396747	noBMI	Hemarthrosis	musculoskeletal	functional_LOF	0.005
741.5	18	60372348	MC4R	0.00254674	427605	1.28168	1.51241	0.396747	noBMI	Hemarthrosis	musculoskeletal	functional_LOF	all
292.6	18	60372348	MC4R	0.00254674	427605	0.41278	0.487275	0.396929	noBMI	Hallucinations	mental disorders	functional_LOF	0.005
292.6	18	60372348	MC4R	0.00254674	427605	0.41278	0.487275	0.396929	noBMI	Hallucinations	mental disorders	functional_LOF	all
377	18	60372348	MC4R	0.000760047	427605	-1.00669	1.19018	0.397647	noBMI	Disorders of optic nerve and visual pathways	sense organs	functional_LOF	5e-05
340	18	60372348	MC4R	0.000760047	427605	-0.14866	0.176361	0.399268	noBMI	Migraine	neurological	functional_LOF	5e-05
532	18	60372348	MC4R	0.000760047	427605	-0.193876	0.230523	0.400334	noBMI	Dysphagia	digestive	functional_LOF	5e-05
686.1	18	60372348	MC4R	0.000760047	427605	0.290786	0.345829	0.40044	noBMI	Carbuncle and furuncle	dermatologic	functional_LOF	5e-05
789	18	60372348	MC4R	0.00254674	427605	-0.0839545	0.0999689	0.401017	noBMI	Nausea and vomiting	symptoms	functional_LOF	0.005
789	18	60372348	MC4R	0.00254674	427605	-0.0839545	0.0999689	0.401017	noBMI	Nausea and vomiting	symptoms	functional_LOF	all
370	18	60372348	MC4R	0.00254674	427605	-0.344272	0.410001	0.401084	noBMI	Keratitis	sense organs	functional_LOF	0.005
370	18	60372348	MC4R	0.00254674	427605	-0.344272	0.410001	0.401084	noBMI	Keratitis	sense organs	functional_LOF	all
596.1	18	60372348	MC4R	0.000760047	427605	0.413196	0.492175	0.401172	noBMI	Bladder neck obstruction	genitourinary	functional_LOF	5e-05
747.2	18	60372348	MC4R	0.000760047	427605	1.26285	1.50597	0.401718	noBMI	Congenital anomalies of peripheral vascular system	congenital anomalies	functional_LOF	5e-05
512.1	18	60372348	MC4R	0.00254674	427605	-0.445511	0.531382	0.401806	noBMI	Wheezing	respiratory	functional_LOF	0.005
512.1	18	60372348	MC4R	0.00254674	427605	-0.445511	0.531382	0.401806	noBMI	Wheezing	respiratory	functional_LOF	all
363	18	60372348	MC4R	0.000760047	427605	-1.0067	1.20503	0.403485	noBMI	Chorioretinal inflammations, scars, and other disorders of choroid	sense organs	functional_LOF	5e-05
723	18	60372348	MC4R	0.000760047	427605	0.792547	0.94872	0.4035	noBMI	Other disorders of cervical region	musculoskeletal	functional_LOF	5e-05
764	18	60372348	MC4R	0.000760047	427605	-0.236755	0.283598	0.403816	noBMI	Sciatica	symptoms	functional_LOF	5e-05
716.8	18	60372348	MC4R	0.00254674	427605	1.25532	1.50374	0.403832	noBMI	Palindromic rheumatism	musculoskeletal	functional_LOF	0.005
716.8	18	60372348	MC4R	0.00254674	427605	1.25532	1.50374	0.403832	noBMI	Palindromic rheumatism	musculoskeletal	functional_LOF	all
564.1	18	60372348	MC4R	0.000760047	427605	-0.130181	0.155974	0.403926	noBMI	Irritable Bowel Syndrome	digestive	functional_LOF	5e-05
571.8	18	60372348	MC4R	0.00254674	427605	0.302936	0.363546	0.404685	noBMI	Liver abscess and sequelae of chronic liver disease	digestive	functional_LOF	0.005
571.8	18	60372348	MC4R	0.00254674	427605	0.302936	0.363546	0.404685	noBMI	Liver abscess and sequelae of chronic liver disease	digestive	functional_LOF	all
732	18	60372348	MC4R	0.000760047	427605	-1.00469	1.20738	0.405339	noBMI	Osteochondropathies	musculoskeletal	functional_LOF	5e-05
1019	18	60372348	MC4R	0.000760047	427605	-0.141883	0.170516	0.405366	noBMI	Other ill-defined and unknown causes of morbidity and mortality	NULL	functional_LOF	5e-05
735.2	18	60372348	MC4R	0.00254674	427605	0.20621	0.248348	0.406355	noBMI	Acquired toe deformities	musculoskeletal	functional_LOF	0.005
735.2	18	60372348	MC4R	0.00254674	427605	0.20621	0.248348	0.406355	noBMI	Acquired toe deformities	musculoskeletal	functional_LOF	all
535	18	60372348	MC4R	0.000760047	427605	-0.124806	0.150424	0.406711	noBMI	Gastritis and duodenitis	digestive	functional_LOF	5e-05
351	18	60372348	MC4R	0.00254674	427605	0.0749848	0.0904505	0.407096	noBMI	Other peripheral nerve disorders	neurological	functional_LOF	0.005
351	18	60372348	MC4R	0.00254674	427605	0.0749848	0.0904505	0.407096	noBMI	Other peripheral nerve disorders	neurological	functional_LOF	all
592.13	18	60372348	MC4R	0.000760047	427605	-1.01894	1.23052	0.407637	noBMI	Chronic interstitial cystitis	genitourinary	functional_LOF	5e-05
242	18	60372348	MC4R	0.00254674	427605	0.146237	0.176621	0.40769	noBMI	Thyrotoxicosis with or without goiter	endocrine/metabolic	functional_LOF	0.005
242	18	60372348	MC4R	0.00254674	427605	0.146237	0.176621	0.40769	noBMI	Thyrotoxicosis with or without goiter	endocrine/metabolic	functional_LOF	all
598	18	60372348	MC4R	0.000760047	427605	-0.312255	0.377294	0.407888	noBMI	Abnormal findings on examination of urine	genitourinary	functional_LOF	5e-05
722.6	18	60372348	MC4R	0.000760047	427605	-0.271783	0.328423	0.40793	noBMI	Degeneration of intervertebral disc	musculoskeletal	functional_LOF	5e-05
915	18	60372348	MC4R	0.000760047	427605	0.187607	0.226806	0.408142	noBMI	Superficial injury without mention of infection	injuries & poisonings	functional_LOF	5e-05
696.42	18	60372348	MC4R	0.00254674	427605	-0.310723	0.375738	0.408255	noBMI	Psoriatic arthropathy	dermatologic	functional_LOF	0.005
696.42	18	60372348	MC4R	0.00254674	427605	-0.310723	0.375738	0.408255	noBMI	Psoriatic arthropathy	dermatologic	functional_LOF	all
242.1	18	60372348	MC4R	0.00254674	427605	-0.380058	0.459769	0.408448	noBMI	Graves' disease	endocrine/metabolic	functional_LOF	0.005
242.1	18	60372348	MC4R	0.00254674	427605	-0.380058	0.459769	0.408448	noBMI	Graves' disease	endocrine/metabolic	functional_LOF	all
364.4	18	60372348	MC4R	0.000760047	427605	0.605688	0.734609	0.409654	noBMI	Corneal degenerations	sense organs	functional_LOF	5e-05
573.9	18	60372348	MC4R	0.000760047	427605	-1.00507	1.2211	0.410456	noBMI	Abnormal serum enzyme levels	digestive	functional_LOF	5e-05
364	18	60372348	MC4R	0.00254674	427605	-0.28592	0.34882	0.4124	noBMI	Corneal opacity and other disorders of cornea	sense organs	functional_LOF	0.005
364	18	60372348	MC4R	0.00254674	427605	-0.28592	0.34882	0.4124	noBMI	Corneal opacity and other disorders of cornea	sense organs	functional_LOF	all
596.5	18	60372348	MC4R	0.00254674	427605	0.17605	0.214832	0.412513	noBMI	Functional disorders of bladder	genitourinary	functional_LOF	0.005
596.5	18	60372348	MC4R	0.00254674	427605	0.17605	0.214832	0.412513	noBMI	Functional disorders of bladder	genitourinary	functional_LOF	all
696.3	18	60372348	MC4R	0.000760047	427605	-0.554066	0.676128	0.412519	noBMI	Pityriasis	dermatologic	functional_LOF	5e-05
706.2	18	60372348	MC4R	0.00254674	427605	0.0977915	0.119376	0.41268	noBMI	Sebaceous cyst	dermatologic	functional_LOF	0.005
706.2	18	60372348	MC4R	0.00254674	427605	0.0977915	0.119376	0.41268	noBMI	Sebaceous cyst	dermatologic	functional_LOF	all
613.9	18	60372348	MC4R	0.000760047	427605	-1.00944	1.23266	0.412835	noBMI	Breast disorder NOS	genitourinary	functional_LOF	5e-05
151	18	60372348	MC4R	0.00254674	427605	0.336249	0.411377	0.413714	noBMI	Cancer of stomach	neoplasms	functional_LOF	0.005
151	18	60372348	MC4R	0.00254674	427605	0.336249	0.411377	0.413714	noBMI	Cancer of stomach	neoplasms	functional_LOF	all
465.2	18	60372348	MC4R	0.00254674	427605	-0.0824684	0.101106	0.414694	noBMI	Acute pharyngitis	respiratory	functional_LOF	0.005
465.2	18	60372348	MC4R	0.00254674	427605	-0.0824684	0.101106	0.414694	noBMI	Acute pharyngitis	respiratory	functional_LOF	all
351	18	60372348	MC4R	0.000760047	427605	0.135077	0.166268	0.416559	noBMI	Other peripheral nerve disorders	neurological	functional_LOF	5e-05
550.1	18	60372348	MC4R	0.00254674	427605	0.0750116	0.0925534	0.417671	noBMI	Inguinal hernia	digestive	functional_LOF	0.005
550.1	18	60372348	MC4R	0.00254674	427605	0.0750116	0.0925534	0.417671	noBMI	Inguinal hernia	digestive	functional_LOF	all
738	18	60372348	MC4R	0.00254674	427605	0.264575	0.326619	0.417915	noBMI	Other acquired musculoskeletal deformity	musculoskeletal	functional_LOF	0.005
738	18	60372348	MC4R	0.00254674	427605	0.264575	0.326619	0.417915	noBMI	Other acquired musculoskeletal deformity	musculoskeletal	functional_LOF	all
704.2	18	60372348	MC4R	0.000760047	427605	-1.0093	1.24684	0.418233	noBMI	Hirsutism	dermatologic	functional_LOF	5e-05
835	18	60372348	MC4R	0.00254674	427605	-0.129986	0.1606	0.418299	noBMI	Internal derangement of knee	injuries & poisonings	functional_LOF	0.005
835	18	60372348	MC4R	0.00254674	427605	-0.129986	0.1606	0.418299	noBMI	Internal derangement of knee	injuries & poisonings	functional_LOF	all
681.3	18	60372348	MC4R	0.00254674	427605	0.114814	0.142596	0.420722	noBMI	Cellulitis and abscess of arm/hand	dermatologic	functional_LOF	0.005
681.3	18	60372348	MC4R	0.00254674	427605	0.114814	0.142596	0.420722	noBMI	Cellulitis and abscess of arm/hand	dermatologic	functional_LOF	all
681.5	18	60372348	MC4R	0.00254674	427605	0.114814	0.142596	0.420722	noBMI	Cellulitis and abscess of leg, except foot	dermatologic	functional_LOF	0.005
681.5	18	60372348	MC4R	0.00254674	427605	0.114814	0.142596	0.420722	noBMI	Cellulitis and abscess of leg, except foot	dermatologic	functional_LOF	all
681.6	18	60372348	MC4R	0.00254674	427605	0.114814	0.142596	0.420722	noBMI	Cellulitis and abscess of foot, toe	dermatologic	functional_LOF	0.005
681.6	18	60372348	MC4R	0.00254674	427605	0.114814	0.142596	0.420722	noBMI	Cellulitis and abscess of foot, toe	dermatologic	functional_LOF	all
286.12	18	60372348	MC4R	0.000760047	427605	-1.01043	1.2558	0.421045	noBMI	Congenital deficiency of other clotting factors (including factor VII)	hematopoietic	functional_LOF	5e-05
244.4	18	60372348	MC4R	0.000760047	427605	0.137368	0.170801	0.421247	noBMI	Hypothyroidism NOS	endocrine/metabolic	functional_LOF	5e-05
550.4	18	60372348	MC4R	0.000760047	427605	-0.251091	0.312405	0.421548	noBMI	Umbilical hernia	digestive	functional_LOF	5e-05
967	18	60372348	MC4R	0.00254674	427605	0.387259	0.483231	0.422902	noBMI	Adverse effects of sedatives or other central nervous system depressants and anesthetics	injuries & poisonings	functional_LOF	0.005
967	18	60372348	MC4R	0.00254674	427605	0.387259	0.483231	0.422902	noBMI	Adverse effects of sedatives or other central nervous system depressants and anesthetics	injuries & poisonings	functional_LOF	all
277	18	60372348	MC4R	0.00254674	427605	0.20909	0.261256	0.423523	noBMI	Other disorders of metabolism	endocrine/metabolic	functional_LOF	0.005
277	18	60372348	MC4R	0.00254674	427605	0.20909	0.261256	0.423523	noBMI	Other disorders of metabolism	endocrine/metabolic	functional_LOF	all
532	18	60372348	MC4R	0.00254674	427605	-0.0997843	0.124701	0.423603	noBMI	Dysphagia	digestive	functional_LOF	0.005
532	18	60372348	MC4R	0.00254674	427605	-0.0997843	0.124701	0.423603	noBMI	Dysphagia	digestive	functional_LOF	all
365.2	18	60372348	MC4R	0.00254674	427605	-0.302056	0.377716	0.423889	noBMI	Primary angle-closure glaucoma	sense organs	functional_LOF	0.005
365.2	18	60372348	MC4R	0.00254674	427605	-0.302056	0.377716	0.423889	noBMI	Primary angle-closure glaucoma	sense organs	functional_LOF	all
433.21	18	60372348	MC4R	0.00254674	427605	0.11346	0.142034	0.424394	noBMI	Cerebral artery occlusion, with cerebral infarction	circulatory system	functional_LOF	0.005
433.21	18	60372348	MC4R	0.00254674	427605	0.11346	0.142034	0.424394	noBMI	Cerebral artery occlusion, with cerebral infarction	circulatory system	functional_LOF	all
695.42	18	60372348	MC4R	0.000760047	427605	0.743862	0.936251	0.426898	noBMI	Systemic lupus erythematosus	dermatologic	functional_LOF	5e-05
286.7	18	60372348	MC4R	0.000760047	427605	-0.54252	0.683268	0.427191	noBMI	Other and unspecified coagulation defects	hematopoietic	functional_LOF	5e-05
751.21	18	60372348	MC4R	0.00254674	427605	0.38266	0.482316	0.427556	noBMI	Cystic kidney disease	congenital anomalies	functional_LOF	0.005
751.21	18	60372348	MC4R	0.00254674	427605	0.38266	0.482316	0.427556	noBMI	Cystic kidney disease	congenital anomalies	functional_LOF	all
290.16	18	60372348	MC4R	0.00254674	427605	0.30467	0.38432	0.427922	noBMI	Vascular dementia	mental disorders	functional_LOF	0.005
290.16	18	60372348	MC4R	0.00254674	427605	0.30467	0.38432	0.427922	noBMI	Vascular dementia	mental disorders	functional_LOF	all
938.2	18	60372348	MC4R	0.00254674	427605	-0.123711	0.156307	0.428672	noBMI	Chronic dermatitis due to solar radiation	dermatologic	functional_LOF	0.005
938.2	18	60372348	MC4R	0.00254674	427605	-0.123711	0.156307	0.428672	noBMI	Chronic dermatitis due to solar radiation	dermatologic	functional_LOF	all
342	18	60372348	MC4R	0.000760047	427605	0.349253	0.442422	0.429872	noBMI	Hemiplegia	neurological	functional_LOF	5e-05
703.1	18	60372348	MC4R	0.00254674	427605	0.219057	0.278245	0.431117	noBMI	Ingrowing nail	dermatologic	functional_LOF	0.005
703.1	18	60372348	MC4R	0.00254674	427605	0.219057	0.278245	0.431117	noBMI	Ingrowing nail	dermatologic	functional_LOF	all
53	18	60372348	MC4R	0.000760047	427605	0.177515	0.22591	0.431997	noBMI	Herpes zoster	infectious diseases	functional_LOF	5e-05
528.5	18	60372348	MC4R	0.000760047	427605	0.56909	0.725198	0.432607	noBMI	Diseases of lips	digestive	functional_LOF	5e-05
557.1	18	60372348	MC4R	0.000760047	427605	-0.366501	0.467119	0.432689	noBMI	Celiac disease	digestive	functional_LOF	5e-05
687.4	18	60372348	MC4R	0.000760047	427605	-0.259235	0.330666	0.433052	noBMI	Disturbance of skin sensation	dermatologic	functional_LOF	5e-05
727.4	18	60372348	MC4R	0.000760047	427605	0.282195	0.361242	0.434696	noBMI	Ganglion and cyst of synovium, tendon, and bursa	musculoskeletal	functional_LOF	5e-05
562.1	18	60372348	MC4R	0.000760047	427605	-0.0926148	0.118833	0.435762	noBMI	Diverticulosis	digestive	functional_LOF	5e-05
381.1	18	60372348	MC4R	0.000760047	427605	-0.275044	0.35364	0.436715	noBMI	Otitis media	sense organs	functional_LOF	5e-05
250.1	18	60372348	MC4R	0.00254674	427605	0.17402	0.224013	0.437259	noBMI	Type 1 diabetes	endocrine/metabolic	functional_LOF	0.005
250.1	18	60372348	MC4R	0.00254674	427605	0.17402	0.224013	0.437259	noBMI	Type 1 diabetes	endocrine/metabolic	functional_LOF	all
695.41	18	60372348	MC4R	0.000760047	427605	-1.00671	1.29883	0.438285	noBMI	Cutaneous lupus erythematosus	dermatologic	functional_LOF	5e-05
540.11	18	60372348	MC4R	0.000760047	427605	-0.360543	0.467469	0.44055	noBMI	Acute appendicitis	digestive	functional_LOF	5e-05
1001	18	60372348	MC4R	0.000760047	427605	-0.418844	0.545871	0.442906	noBMI	Foreign body injury	NULL	functional_LOF	5e-05
740.11	18	60372348	MC4R	0.00254674	427605	0.100934	0.131582	0.443034	noBMI	Osteoarthrosis, localized, primary	musculoskeletal	functional_LOF	0.005
740.11	18	60372348	MC4R	0.00254674	427605	0.100934	0.131582	0.443034	noBMI	Osteoarthrosis, localized, primary	musculoskeletal	functional_LOF	all
1009	18	60372348	MC4R	0.000760047	427605	-0.146695	0.191545	0.443766	noBMI	Injury, NOS	NULL	functional_LOF	5e-05
433.3	18	60372348	MC4R	0.00254674	427605	-0.167538	0.219532	0.445368	noBMI	Cerebral ischemia	circulatory system	functional_LOF	0.005
433.3	18	60372348	MC4R	0.00254674	427605	-0.167538	0.219532	0.445368	noBMI	Cerebral ischemia	circulatory system	functional_LOF	all
245.21	18	60372348	MC4R	0.000760047	427605	-1.00767	1.32318	0.446329	noBMI	Chronic lymphocytic thyroiditis	endocrine/metabolic	functional_LOF	5e-05
512.8	18	60372348	MC4R	0.00254674	427605	-0.122918	0.161477	0.44653	noBMI	Cough	respiratory	functional_LOF	0.005
512.8	18	60372348	MC4R	0.00254674	427605	-0.122918	0.161477	0.44653	noBMI	Cough	respiratory	functional_LOF	all
333.8	18	60372348	MC4R	0.000760047	427605	-1.01774	1.33821	0.44694	noBMI	Other degenerative diseases of the basal ganglia	neurological	functional_LOF	5e-05
709.3	18	60372348	MC4R	0.00254674	427605	0.546102	0.720466	0.44846	noBMI	Systemic sclerosis	dermatologic	functional_LOF	0.005
709.3	18	60372348	MC4R	0.00254674	427605	0.546102	0.720466	0.44846	noBMI	Systemic sclerosis	dermatologic	functional_LOF	all
519.9	18	60372348	MC4R	0.000760047	427605	0.700163	0.924123	0.44866	noBMI	Symptoms involving respiratory system and other chest symptoms	respiratory	functional_LOF	5e-05
949	18	60372348	MC4R	0.000760047	427605	-0.414649	0.547833	0.449115	noBMI	Allergies, other	injuries & poisonings	functional_LOF	5e-05
800.4	18	60372348	MC4R	0.000760047	427605	-1.00735	1.33241	0.449626	noBMI	Fracture of patella	injuries & poisonings	functional_LOF	5e-05
378.1	18	60372348	MC4R	0.00254674	427605	0.270907	0.358475	0.449816	noBMI	Strabismus (not specified as paralytic)	sense organs	functional_LOF	0.005
378.1	18	60372348	MC4R	0.00254674	427605	0.270907	0.358475	0.449816	noBMI	Strabismus (not specified as paralytic)	sense organs	functional_LOF	all
800.3	18	60372348	MC4R	0.000760047	427605	0.54418	0.720942	0.450358	noBMI	Fracture of tibia and fibula	injuries & poisonings	functional_LOF	5e-05
442.1	18	60372348	MC4R	0.000760047	427605	0.458745	0.607947	0.450501	noBMI	Aortic aneurysm	circulatory system	functional_LOF	5e-05
716	18	60372348	MC4R	0.000760047	427605	1.09328	1.44973	0.450774	noBMI	Other arthropathies	musculoskeletal	functional_LOF	5e-05
226	18	60372348	MC4R	0.00254674	427605	0.456698	0.605832	0.450948	noBMI	Benign neoplasm of thyroid glands	neoplasms	functional_LOF	0.005
226	18	60372348	MC4R	0.00254674	427605	0.456698	0.605832	0.450948	noBMI	Benign neoplasm of thyroid glands	neoplasms	functional_LOF	all
726.3	18	60372348	MC4R	0.000760047	427605	-0.316947	0.421276	0.45184	noBMI	Bursitis	musculoskeletal	functional_LOF	5e-05
425.12	18	60372348	MC4R	0.000760047	427605	-1.0064	1.33886	0.452242	noBMI	Other hypertrophic cardiomyopathy	circulatory system	functional_LOF	5e-05
441.1	18	60372348	MC4R	0.00254674	427605	-0.412418	0.548963	0.452493	noBMI	Acute vascular insufficiency of intestine	circulatory system	functional_LOF	0.005
441.1	18	60372348	MC4R	0.00254674	427605	-0.412418	0.548963	0.452493	noBMI	Acute vascular insufficiency of intestine	circulatory system	functional_LOF	all
465.2	18	60372348	MC4R	0.000760047	427605	-0.139273	0.185604	0.453025	noBMI	Acute pharyngitis	respiratory	functional_LOF	5e-05
703.1	18	60372348	MC4R	0.000760047	427605	0.398413	0.53147	0.453469	noBMI	Ingrowing nail	dermatologic	functional_LOF	5e-05
272.11	18	60372348	MC4R	0.000760047	427605	0.089143	0.118981	0.453724	noBMI	Hypercholesterolemia	endocrine/metabolic	functional_LOF	5e-05
420.3	18	60372348	MC4R	0.00254674	427605	-0.264743	0.35397	0.454505	noBMI	Endocarditis	circulatory system	functional_LOF	0.005
420.3	18	60372348	MC4R	0.00254674	427605	-0.264743	0.35397	0.454505	noBMI	Endocarditis	circulatory system	functional_LOF	all
574.2	18	60372348	MC4R	0.00254674	427605	0.156623	0.209688	0.455102	noBMI	Calculus of bile duct	digestive	functional_LOF	0.005
574.2	18	60372348	MC4R	0.00254674	427605	0.156623	0.209688	0.455102	noBMI	Calculus of bile duct	digestive	functional_LOF	all
830	18	60372348	MC4R	0.00254674	427605	-0.155788	0.208729	0.455446	noBMI	Dislocation	injuries & poisonings	functional_LOF	0.005
830	18	60372348	MC4R	0.00254674	427605	-0.155788	0.208729	0.455446	noBMI	Dislocation	injuries & poisonings	functional_LOF	all
592.13	18	60372348	MC4R	0.00254674	427605	-0.522979	0.701315	0.455842	noBMI	Chronic interstitial cystitis	genitourinary	functional_LOF	0.005
592.13	18	60372348	MC4R	0.00254674	427605	-0.522979	0.701315	0.455842	noBMI	Chronic interstitial cystitis	genitourinary	functional_LOF	all
290.11	18	60372348	MC4R	0.00254674	427605	-0.213103	0.286519	0.457019	noBMI	Alzheimer's disease	mental disorders	functional_LOF	0.005
290.11	18	60372348	MC4R	0.00254674	427605	-0.213103	0.286519	0.457019	noBMI	Alzheimer's disease	mental disorders	functional_LOF	all
745	18	60372348	MC4R	0.000760047	427605	-0.155692	0.209569	0.457534	noBMI	Pain in joint	musculoskeletal	functional_LOF	5e-05
197	18	60372348	MC4R	0.000760047	427605	-0.127501	0.171916	0.458303	noBMI	Chemotherapy	neoplasms	functional_LOF	5e-05
292	18	60372348	MC4R	0.00254674	427605	0.239576	0.323879	0.459476	noBMI	Neurological disorders	mental disorders	functional_LOF	0.005
292	18	60372348	MC4R	0.00254674	427605	0.239576	0.323879	0.459476	noBMI	Neurological disorders	mental disorders	functional_LOF	all
411.9	18	60372348	MC4R	0.000760047	427605	0.324479	0.438942	0.459768	noBMI	Other acute and subacute forms of ischemic heart disease	circulatory system	functional_LOF	5e-05
394.2	18	60372348	MC4R	0.000760047	427605	0.221201	0.299823	0.460652	noBMI	Mitral valve disease	circulatory system	functional_LOF	5e-05
79.2	18	60372348	MC4R	0.000760047	427605	-0.34707	0.473348	0.463422	noBMI	Infectious mononucleosis	infectious diseases	functional_LOF	5e-05
550.2	18	60372348	MC4R	0.000760047	427605	-0.092233	0.126213	0.464917	noBMI	Diaphragmatic hernia	digestive	functional_LOF	5e-05
913	18	60372348	MC4R	0.000760047	427605	-1.00421	1.3753	0.465284	noBMI	Toxic effect of venom	injuries & poisonings	functional_LOF	5e-05
281.12	18	60372348	MC4R	0.000760047	427605	-0.401497	0.553172	0.467956	noBMI	Other vitamin B12 deficiency anemia	hematopoietic	functional_LOF	5e-05
790.6	18	60372348	MC4R	0.00254674	427605	0.0898155	0.123754	0.467988	noBMI	Other abnormal blood chemistry	symptoms	functional_LOF	0.005
790.6	18	60372348	MC4R	0.00254674	427605	0.0898155	0.123754	0.467988	noBMI	Other abnormal blood chemistry	symptoms	functional_LOF	all
427.12	18	60372348	MC4R	0.000760047	427605	0.437452	0.603169	0.468294	noBMI	Paroxysmal ventricular tachycardia	circulatory system	functional_LOF	5e-05
771.1	18	60372348	MC4R	0.000760047	427605	-0.401071	0.553156	0.468416	noBMI	Swelling of limb	symptoms	functional_LOF	5e-05
495	18	60372348	MC4R	0.000760047	427605	-0.0824715	0.113924	0.469118	noBMI	Asthma	respiratory	functional_LOF	5e-05
270.33	18	60372348	MC4R	0.000760047	427605	-1.00578	1.39475	0.470835	noBMI	Amyloidosis	endocrine/metabolic	functional_LOF	5e-05
334.1	18	60372348	MC4R	0.000760047	427605	1.02602	1.42521	0.471583	noBMI	Spinocerebellar disease	neurological	functional_LOF	5e-05
348	18	60372348	MC4R	0.000760047	427605	-1.00692	1.39898	0.471675	noBMI	Other conditions of brain	neurological	functional_LOF	5e-05
365.11	18	60372348	MC4R	0.000760047	427605	-0.341801	0.476075	0.472784	noBMI	Primary open angle glaucoma	sense organs	functional_LOF	5e-05
286.12	18	60372348	MC4R	0.00254674	427605	-0.508378	0.709663	0.473766	noBMI	Congenital deficiency of other clotting factors (including factor VII)	hematopoietic	functional_LOF	0.005
286.12	18	60372348	MC4R	0.00254674	427605	-0.508378	0.709663	0.473766	noBMI	Congenital deficiency of other clotting factors (including factor VII)	hematopoietic	functional_LOF	all
501	18	60372348	MC4R	0.00254674	427605	0.197219	0.276318	0.475387	noBMI	Pneumonitis due to inhalation of food or vomitus	respiratory	functional_LOF	0.005
501	18	60372348	MC4R	0.00254674	427605	0.197219	0.276318	0.475387	noBMI	Pneumonitis due to inhalation of food or vomitus	respiratory	functional_LOF	all
189.4	18	60372348	MC4R	0.000760047	427605	1.01208	1.42049	0.476162	noBMI	Malignant neoplasm of other urinary organs	neoplasms	functional_LOF	5e-05
613.7	18	60372348	MC4R	0.00254674	427605	0.33651	0.47511	0.478772	noBMI	Other signs and symptoms in breast	genitourinary	functional_LOF	0.005
613.7	18	60372348	MC4R	0.00254674	427605	0.33651	0.47511	0.478772	noBMI	Other signs and symptoms in breast	genitourinary	functional_LOF	all
214.1	18	60372348	MC4R	0.000760047	427605	0.228967	0.323586	0.479198	noBMI	Lipoma of skin and subcutaneous tissue	neoplasms	functional_LOF	5e-05
464	18	60372348	MC4R	0.00254674	427605	-0.0693521	0.0982776	0.48039	noBMI	Acute sinusitis	respiratory	functional_LOF	0.005
464	18	60372348	MC4R	0.00254674	427605	-0.0693521	0.0982776	0.48039	noBMI	Acute sinusitis	respiratory	functional_LOF	all
577.3	18	60372348	MC4R	0.00254674	427605	0.333209	0.473757	0.481849	noBMI	Cyst and pseudocyst of pancreas	digestive	functional_LOF	0.005
577.3	18	60372348	MC4R	0.00254674	427605	0.333209	0.473757	0.481849	noBMI	Cyst and pseudocyst of pancreas	digestive	functional_LOF	all
288.2	18	60372348	MC4R	0.000760047	427605	-1.00755	1.4337	0.482206	noBMI	Elevated white blood cell count	hematopoietic	functional_LOF	5e-05
703	18	60372348	MC4R	0.000760047	427605	-0.21125	0.300978	0.482755	noBMI	Diseases of nail, NOS	dermatologic	functional_LOF	5e-05
728.71	18	60372348	MC4R	0.00254674	427605	-0.133669	0.190934	0.483877	noBMI	Contracture of palmar fascia [Dupuytren's disease]	musculoskeletal	functional_LOF	0.005
728.71	18	60372348	MC4R	0.00254674	427605	-0.133669	0.190934	0.483877	noBMI	Contracture of palmar fascia [Dupuytren's disease]	musculoskeletal	functional_LOF	all
689	18	60372348	MC4R	0.000760047	427605	-0.126567	0.18102	0.484433	noBMI	Disorder of skin and subcutaneous tissue NOS	dermatologic	functional_LOF	5e-05
729.3	18	60372348	MC4R	0.00254674	427605	-1.00554	1.43962	0.484877	noBMI	Panniculitis	musculoskeletal	functional_LOF	0.005
729.3	18	60372348	MC4R	0.00254674	427605	-1.00554	1.43962	0.484877	noBMI	Panniculitis	musculoskeletal	functional_LOF	all
574.11	18	60372348	MC4R	0.00254674	427605	0.185975	0.266402	0.485116	noBMI	Cholelithiasis with acute cholecystitis	digestive	functional_LOF	0.005
574.11	18	60372348	MC4R	0.00254674	427605	0.185975	0.266402	0.485116	noBMI	Cholelithiasis with acute cholecystitis	digestive	functional_LOF	all
290.12	18	60372348	MC4R	0.000760047	427605	-1.00923	1.44859	0.485994	noBMI	Dementia with cerebral degenerations	mental disorders	functional_LOF	5e-05
261.4	18	60372348	MC4R	0.000760047	427605	0.280276	0.402957	0.486711	noBMI	Vitamin D deficiency	endocrine/metabolic	functional_LOF	5e-05
802	18	60372348	MC4R	0.000760047	427605	-1.00651	1.4496	0.487471	noBMI	Fracture of pelvis	injuries & poisonings	functional_LOF	5e-05
443.7	18	60372348	MC4R	0.00254674	427605	0.32881	0.473707	0.487606	noBMI	Peripheral angiopathy in diseases classified elsewhere	circulatory system	functional_LOF	0.005
443.7	18	60372348	MC4R	0.00254674	427605	0.32881	0.473707	0.487606	noBMI	Peripheral angiopathy in diseases classified elsewhere	circulatory system	functional_LOF	all
715	18	60372348	MC4R	0.00254674	427605	-0.232049	0.334608	0.487999	noBMI	Other inflammatory spondylopathies	musculoskeletal	functional_LOF	0.005
715	18	60372348	MC4R	0.00254674	427605	-0.232049	0.334608	0.487999	noBMI	Other inflammatory spondylopathies	musculoskeletal	functional_LOF	all
735.3	18	60372348	MC4R	0.000760047	427605	0.181663	0.262325	0.488615	noBMI	Hallux valgus (Bunion)	musculoskeletal	functional_LOF	5e-05
573	18	60372348	MC4R	0.00254674	427605	0.125103	0.181666	0.491048	noBMI	Other disorders of liver	digestive	functional_LOF	0.005
573	18	60372348	MC4R	0.00254674	427605	0.125103	0.181666	0.491048	noBMI	Other disorders of liver	digestive	functional_LOF	all
528.12	18	60372348	MC4R	0.000760047	427605	-0.494319	0.720435	0.492626	noBMI	Oral aphthae	digestive	functional_LOF	5e-05
290.1	18	60372348	MC4R	0.00254674	427605	0.146778	0.21538	0.495564	noBMI	Dementias	mental disorders	functional_LOF	0.005
290.1	18	60372348	MC4R	0.00254674	427605	0.146778	0.21538	0.495564	noBMI	Dementias	mental disorders	functional_LOF	all
246	18	60372348	MC4R	0.00254674	427605	-0.195314	0.287459	0.496852	noBMI	Other disorders of thyroid	endocrine/metabolic	functional_LOF	0.005
246	18	60372348	MC4R	0.00254674	427605	-0.195314	0.287459	0.496852	noBMI	Other disorders of thyroid	endocrine/metabolic	functional_LOF	all
740.1	18	60372348	MC4R	0.00254674	427605	-0.0685065	0.100872	0.497048	noBMI	Osteoarthritis; localized	musculoskeletal	functional_LOF	0.005
740.1	18	60372348	MC4R	0.00254674	427605	-0.0685065	0.100872	0.497048	noBMI	Osteoarthritis; localized	musculoskeletal	functional_LOF	all
402	18	60372348	MC4R	0.000760047	427605	-0.245134	0.361145	0.497285	noBMI	Elevated blood pressure reading without diagnosis of hypertension	circulatory system	functional_LOF	5e-05
512.7	18	60372348	MC4R	0.00254674	427605	0.0851855	0.125611	0.497664	noBMI	Shortness of breath	respiratory	functional_LOF	0.005
512.7	18	60372348	MC4R	0.00254674	427605	0.0851855	0.125611	0.497664	noBMI	Shortness of breath	respiratory	functional_LOF	all
318	18	60372348	MC4R	0.00254674	427605	0.0592643	0.0874308	0.497872	noBMI	Tobacco use disorder	mental disorders	functional_LOF	0.005
318	18	60372348	MC4R	0.00254674	427605	0.0592643	0.0874308	0.497872	noBMI	Tobacco use disorder	mental disorders	functional_LOF	all
535	18	60372348	MC4R	0.00254674	427605	-0.0549178	0.0810898	0.49825	noBMI	Gastritis and duodenitis	digestive	functional_LOF	0.005
535	18	60372348	MC4R	0.00254674	427605	-0.0549178	0.0810898	0.49825	noBMI	Gastritis and duodenitis	digestive	functional_LOF	all
153.3	18	60372348	MC4R	0.00254674	427605	0.146479	0.216707	0.499083	noBMI	Malignant neoplasm of rectum, rectosigmoid junction, and anus	neoplasms	functional_LOF	0.005
153.3	18	60372348	MC4R	0.00254674	427605	0.146479	0.216707	0.499083	noBMI	Malignant neoplasm of rectum, rectosigmoid junction, and anus	neoplasms	functional_LOF	all
474.2	18	60372348	MC4R	0.00254674	427605	-0.226563	0.335797	0.499865	noBMI	Chronic tonsillitis and adenoiditis	respiratory	functional_LOF	0.005
474.2	18	60372348	MC4R	0.00254674	427605	-0.226563	0.335797	0.499865	noBMI	Chronic tonsillitis and adenoiditis	respiratory	functional_LOF	all
317	18	60372348	MC4R	0.00254674	427605	0.0992724	0.147316	0.500393	noBMI	Alcohol-related disorders	mental disorders	functional_LOF	0.005
317	18	60372348	MC4R	0.00254674	427605	0.0992724	0.147316	0.500393	noBMI	Alcohol-related disorders	mental disorders	functional_LOF	all
440.21	18	60372348	MC4R	0.000760047	427605	0.526194	0.781477	0.500736	noBMI	Atherosclerosis of native arteries of the extremities with ulceration or gangrene	circulatory system	functional_LOF	5e-05
70	18	60372348	MC4R	0.000760047	427605	-0.486546	0.723086	0.501027	noBMI	Viral hepatitis	infectious diseases	functional_LOF	5e-05
189.21	18	60372348	MC4R	0.00254674	427605	-0.149832	0.222765	0.5012	noBMI	Malignant neoplasm of bladder	neoplasms	functional_LOF	0.005
189.21	18	60372348	MC4R	0.00254674	427605	-0.149832	0.222765	0.5012	noBMI	Malignant neoplasm of bladder	neoplasms	functional_LOF	all
495.2	18	60372348	MC4R	0.000760047	427605	0.803028	1.19743	0.502457	noBMI	Asthma with exacerbation	respiratory	functional_LOF	5e-05
722.3	18	60372348	MC4R	0.00254674	427605	-1.0043	1.49975	0.503086	noBMI	Schmorl's nodes	musculoskeletal	functional_LOF	0.005
722.3	18	60372348	MC4R	0.00254674	427605	-1.0043	1.49975	0.503086	noBMI	Schmorl's nodes	musculoskeletal	functional_LOF	all
561.1	18	60372348	MC4R	0.000760047	427605	-0.485173	0.724921	0.503319	noBMI	Diarrhea	digestive	functional_LOF	5e-05
370.1	18	60372348	MC4R	0.000760047	427605	0.726872	1.09004	0.504882	noBMI	Corneal ulcer	sense organs	functional_LOF	5e-05
54	18	60372348	MC4R	0.00254674	427605	-0.143571	0.215394	0.505061	noBMI	Herpes simplex	infectious diseases	functional_LOF	0.005
54	18	60372348	MC4R	0.00254674	427605	-0.143571	0.215394	0.505061	noBMI	Herpes simplex	infectious diseases	functional_LOF	all
365	18	60372348	MC4R	0.000760047	427605	-0.146453	0.22019	0.505973	noBMI	Glaucoma	sense organs	functional_LOF	5e-05
465	18	60372348	MC4R	0.000760047	427605	-0.0852962	0.128423	0.506573	noBMI	Acute upper respiratory infections of multiple or unspecified sites	respiratory	functional_LOF	5e-05
362.4	18	60372348	MC4R	0.000760047	427605	-0.320529	0.48311	0.507029	noBMI	Retinal vascular changes and abnomalities	sense organs	functional_LOF	5e-05
916	18	60372348	MC4R	0.00254674	427605	0.139894	0.211666	0.508665	noBMI	Contusion	injuries & poisonings	functional_LOF	0.005
916	18	60372348	MC4R	0.00254674	427605	0.139894	0.211666	0.508665	noBMI	Contusion	injuries & poisonings	functional_LOF	all
691	18	60372348	MC4R	0.000760047	427605	0.914863	1.38572	0.509122	noBMI	Congenital anomalies of skin	dermatologic	functional_LOF	5e-05
242	18	60372348	MC4R	0.000760047	427605	-0.211125	0.321071	0.510817	noBMI	Thyrotoxicosis with or without goiter	endocrine/metabolic	functional_LOF	5e-05
528.12	18	60372348	MC4R	0.00254674	427605	0.246862	0.375508	0.510919	noBMI	Oral aphthae	digestive	functional_LOF	0.005
528.12	18	60372348	MC4R	0.00254674	427605	0.246862	0.375508	0.510919	noBMI	Oral aphthae	digestive	functional_LOF	all
411.4	18	60372348	MC4R	0.000760047	427605	0.102639	0.156606	0.512212	noBMI	Coronary atherosclerosis	circulatory system	functional_LOF	5e-05
740.2	18	60372348	MC4R	0.00254674	427605	0.3068	0.469231	0.513218	noBMI	Osteoarthrosis, generalized	musculoskeletal	functional_LOF	0.005
740.2	18	60372348	MC4R	0.00254674	427605	0.3068	0.469231	0.513218	noBMI	Osteoarthrosis, generalized	musculoskeletal	functional_LOF	all
216	18	60372348	MC4R	0.000760047	427605	-0.101599	0.155392	0.513228	noBMI	Benign neoplasm of skin	neoplasms	functional_LOF	5e-05
350.2	18	60372348	MC4R	0.00254674	427605	0.107893	0.165522	0.514509	noBMI	Abnormality of gait	neurological	functional_LOF	0.005
350.2	18	60372348	MC4R	0.00254674	427605	0.107893	0.165522	0.514509	noBMI	Abnormality of gait	neurological	functional_LOF	all
564.9	18	60372348	MC4R	0.00254674	427605	-0.0549301	0.0842804	0.51456	noBMI	Personal history of diseases of digestive system	digestive	functional_LOF	0.005
564.9	18	60372348	MC4R	0.00254674	427605	-0.0549301	0.0842804	0.51456	noBMI	Personal history of diseases of digestive system	digestive	functional_LOF	all
695.22	18	60372348	MC4R	0.000760047	427605	-1.00473	1.55345	0.517777	noBMI	Pemphigus and pemphigoid	dermatologic	functional_LOF	5e-05
348.4	18	60372348	MC4R	0.000760047	427605	-1.00419	1.5567	0.51888	noBMI	Cerebral cysts	neurological	functional_LOF	5e-05
229	18	60372348	MC4R	0.00254674	427605	-0.1598	0.247871	0.519129	noBMI	Benign neoplasm of unspecified sites	neoplasms	functional_LOF	0.005
229	18	60372348	MC4R	0.00254674	427605	-0.1598	0.247871	0.519129	noBMI	Benign neoplasm of unspecified sites	neoplasms	functional_LOF	all
1002	18	60372348	MC4R	0.00254674	427605	0.0843378	0.130967	0.5196	noBMI	Symptoms concerning nutrition, metabolism, and development	NULL	functional_LOF	0.005
1002	18	60372348	MC4R	0.00254674	427605	0.0843378	0.130967	0.5196	noBMI	Symptoms concerning nutrition, metabolism, and development	NULL	functional_LOF	all
300.1	18	60372348	MC4R	0.000760047	427605	-0.131545	0.204453	0.519966	noBMI	Anxiety disorder	mental disorders	functional_LOF	5e-05
365.2	18	60372348	MC4R	0.000760047	427605	0.448392	0.697638	0.520401	noBMI	Primary angle-closure glaucoma	sense organs	functional_LOF	5e-05
465.4	18	60372348	MC4R	0.00254674	427605	-0.13647	0.213829	0.52333	noBMI	Acute laryngitis and tracheitis	respiratory	functional_LOF	0.005
465.4	18	60372348	MC4R	0.00254674	427605	-0.13647	0.213829	0.52333	noBMI	Acute laryngitis and tracheitis	respiratory	functional_LOF	all
292.3	18	60372348	MC4R	0.00254674	427605	-0.230229	0.361667	0.5244	noBMI	Memory loss	mental disorders	functional_LOF	0.005
292.3	18	60372348	MC4R	0.00254674	427605	-0.230229	0.361667	0.5244	noBMI	Memory loss	mental disorders	functional_LOF	all
571.81	18	60372348	MC4R	0.00254674	427605	0.253155	0.398431	0.52518	noBMI	Portal hypertension	digestive	functional_LOF	0.005
571.81	18	60372348	MC4R	0.00254674	427605	0.253155	0.398431	0.52518	noBMI	Portal hypertension	digestive	functional_LOF	all
735.23	18	60372348	MC4R	0.00254674	427605	0.185653	0.293161	0.52655	noBMI	Hallux rigidus	musculoskeletal	functional_LOF	0.005
735.23	18	60372348	MC4R	0.00254674	427605	0.185653	0.293161	0.52655	noBMI	Hallux rigidus	musculoskeletal	functional_LOF	all
720	18	60372348	MC4R	0.00254674	427605	0.193067	0.305701	0.527678	noBMI	Spinal stenosis	musculoskeletal	functional_LOF	0.005
720	18	60372348	MC4R	0.00254674	427605	0.193067	0.305701	0.527678	noBMI	Spinal stenosis	musculoskeletal	functional_LOF	all
595	18	60372348	MC4R	0.00254674	427605	0.136143	0.215572	0.527687	noBMI	Hydronephrosis	genitourinary	functional_LOF	0.005
595	18	60372348	MC4R	0.00254674	427605	0.136143	0.215572	0.527687	noBMI	Hydronephrosis	genitourinary	functional_LOF	all
550.5	18	60372348	MC4R	0.00254674	427605	-0.115949	0.183972	0.528527	noBMI	Ventral hernia	digestive	functional_LOF	0.005
550.5	18	60372348	MC4R	0.00254674	427605	-0.115949	0.183972	0.528527	noBMI	Ventral hernia	digestive	functional_LOF	all
687.1	18	60372348	MC4R	0.00254674	427605	-0.10264	0.163159	0.529296	noBMI	Rash and other nonspecific skin eruption	dermatologic	functional_LOF	0.005
687.1	18	60372348	MC4R	0.00254674	427605	-0.10264	0.163159	0.529296	noBMI	Rash and other nonspecific skin eruption	dermatologic	functional_LOF	all
514.1	18	60372348	MC4R	0.00254674	427605	-1.00452	1.59692	0.529328	noBMI	Abnormal results of function study of pulmonary system	respiratory	functional_LOF	0.005
514.1	18	60372348	MC4R	0.00254674	427605	-1.00452	1.59692	0.529328	noBMI	Abnormal results of function study of pulmonary system	respiratory	functional_LOF	all
593	18	60372348	MC4R	0.000760047	427605	0.112869	0.179492	0.529465	noBMI	Hematuria	genitourinary	functional_LOF	5e-05
726.1	18	60372348	MC4R	0.000760047	427605	0.126937	0.201978	0.529695	noBMI	Enthesopathy	musculoskeletal	functional_LOF	5e-05
277.5	18	60372348	MC4R	0.000760047	427605	0.673211	1.07167	0.529882	noBMI	Other disorders of lipoid metabolism	endocrine/metabolic	functional_LOF	5e-05
785	18	60372348	MC4R	0.00254674	427605	-0.037612	0.0599712	0.53055	noBMI	Abdominal pain	symptoms	functional_LOF	0.005
785	18	60372348	MC4R	0.00254674	427605	-0.037612	0.0599712	0.53055	noBMI	Abdominal pain	symptoms	functional_LOF	all
785	18	60372348	MC4R	0.000760047	427605	-0.0688436	0.10979	0.530627	noBMI	Abdominal pain	symptoms	functional_LOF	5e-05
241.2	18	60372348	MC4R	0.000760047	427605	-0.463469	0.740221	0.531234	noBMI	Nontoxic multinodular goiter	endocrine/metabolic	functional_LOF	5e-05
509.2	18	60372348	MC4R	0.000760047	427605	0.324081	0.518143	0.531665	noBMI	Respiratory insufficiency	respiratory	functional_LOF	5e-05
172.11	18	60372348	MC4R	0.000760047	427605	0.189981	0.306305	0.535103	noBMI	Melanomas of skin	neoplasms	functional_LOF	5e-05
277	18	60372348	MC4R	0.000760047	427605	0.288964	0.466433	0.535575	noBMI	Other disorders of metabolism	endocrine/metabolic	functional_LOF	5e-05
514	18	60372348	MC4R	0.000760047	427605	0.217607	0.352934	0.537522	noBMI	Abnormal findings examination of lungs	respiratory	functional_LOF	5e-05
292.6	18	60372348	MC4R	0.000760047	427605	0.540999	0.880132	0.538767	noBMI	Hallucinations	mental disorders	functional_LOF	5e-05
374.2	18	60372348	MC4R	0.00254674	427605	-1.00432	1.64512	0.541542	noBMI	Lagophthalmos	sense organs	functional_LOF	0.005
374.2	18	60372348	MC4R	0.00254674	427605	-1.00432	1.64512	0.541542	noBMI	Lagophthalmos	sense organs	functional_LOF	all
949	18	60372348	MC4R	0.00254674	427605	0.172296	0.282533	0.541978	noBMI	Allergies, other	injuries & poisonings	functional_LOF	0.005
949	18	60372348	MC4R	0.00254674	427605	0.172296	0.282533	0.541978	noBMI	Allergies, other	injuries & poisonings	functional_LOF	all
528.11	18	60372348	MC4R	0.00254674	427605	-0.297544	0.488018	0.542062	noBMI	Stomatitis and mucositis (ulcerative)	digestive	functional_LOF	0.005
528.11	18	60372348	MC4R	0.00254674	427605	-0.297544	0.488018	0.542062	noBMI	Stomatitis and mucositis (ulcerative)	digestive	functional_LOF	all
686	18	60372348	MC4R	0.00254674	427605	0.0689665	0.113455	0.54327	noBMI	Other local infections of skin and subcutaneous tissue	dermatologic	functional_LOF	0.005
686	18	60372348	MC4R	0.00254674	427605	0.0689665	0.113455	0.54327	noBMI	Other local infections of skin and subcutaneous tissue	dermatologic	functional_LOF	all
577.3	18	60372348	MC4R	0.000760047	427605	0.533455	0.877884	0.543413	noBMI	Cyst and pseudocyst of pancreas	digestive	functional_LOF	5e-05
595	18	60372348	MC4R	0.000760047	427605	-0.239728	0.395259	0.544177	noBMI	Hydronephrosis	genitourinary	functional_LOF	5e-05
189	18	60372348	MC4R	0.000760047	427605	0.22645	0.374423	0.545313	noBMI	Cancer of urinary organs (incl. kidney and bladder)	neoplasms	functional_LOF	5e-05
599.6	18	60372348	MC4R	0.000760047	427605	-1.00697	1.66731	0.545879	noBMI	Oliguria and anuria	genitourinary	functional_LOF	5e-05
735.1	18	60372348	MC4R	0.00254674	427605	0.35056	0.583383	0.547901	noBMI	Flat foot	musculoskeletal	functional_LOF	0.005
735.1	18	60372348	MC4R	0.00254674	427605	0.35056	0.583383	0.547901	noBMI	Flat foot	musculoskeletal	functional_LOF	all
214	18	60372348	MC4R	0.00254674	427605	0.0884096	0.147188	0.548067	noBMI	Lipoma	neoplasms	functional_LOF	0.005
214	18	60372348	MC4R	0.00254674	427605	0.0884096	0.147188	0.548067	noBMI	Lipoma	neoplasms	functional_LOF	all
496.1	18	60372348	MC4R	0.00254674	427605	-0.12774	0.212976	0.548647	noBMI	Emphysema	respiratory	functional_LOF	0.005
496.1	18	60372348	MC4R	0.00254674	427605	-0.12774	0.212976	0.548647	noBMI	Emphysema	respiratory	functional_LOF	all
371.1	18	60372348	MC4R	0.000760047	427605	-0.294696	0.491815	0.549039	noBMI	Uveitis, noninfectious or NOS	sense organs	functional_LOF	5e-05
366.2	18	60372348	MC4R	0.000760047	427605	-0.107464	0.179451	0.549271	noBMI	Senile cataract	sense organs	functional_LOF	5e-05
346.2	18	60372348	MC4R	0.00254674	427605	-1.00419	1.68453	0.551093	noBMI	Nonspecific abnormal results of function study of brain and central nervous system	neurological	functional_LOF	0.005
346.2	18	60372348	MC4R	0.00254674	427605	-1.00419	1.68453	0.551093	noBMI	Nonspecific abnormal results of function study of brain and central nervous system	neurological	functional_LOF	all
331.9	18	60372348	MC4R	0.000760047	427605	0.410652	0.689007	0.551172	noBMI	Cerebral degeneration, unspecified	neurological	functional_LOF	5e-05
365.11	18	60372348	MC4R	0.00254674	427605	-0.14948	0.250872	0.551281	noBMI	Primary open angle glaucoma	sense organs	functional_LOF	0.005
365.11	18	60372348	MC4R	0.00254674	427605	-0.14948	0.250872	0.551281	noBMI	Primary open angle glaucoma	sense organs	functional_LOF	all
364.9	18	60372348	MC4R	0.000760047	427605	-1.00614	1.69252	0.552203	noBMI	Cornea replaced by transplant	sense organs	functional_LOF	5e-05
740.9	18	60372348	MC4R	0.00254674	427605	-0.0688196	0.115938	0.552785	noBMI	Osteoarthrosis NOS	musculoskeletal	functional_LOF	0.005
740.9	18	60372348	MC4R	0.00254674	427605	-0.0688196	0.115938	0.552785	noBMI	Osteoarthrosis NOS	musculoskeletal	functional_LOF	all
208	18	60372348	MC4R	0.00254674	427605	-0.0440857	0.0744329	0.553657	noBMI	Benign neoplasm of colon	neoplasms	functional_LOF	0.005
208	18	60372348	MC4R	0.00254674	427605	-0.0440857	0.0744329	0.553657	noBMI	Benign neoplasm of colon	neoplasms	functional_LOF	all
291.8	18	60372348	MC4R	0.000760047	427605	-0.444252	0.752686	0.555041	noBMI	Alteration of consciousness	mental disorders	functional_LOF	5e-05
362.8	18	60372348	MC4R	0.000760047	427605	-1.00755	1.70751	0.555144	noBMI	Retinal hemorrhage/ischemia	sense organs	functional_LOF	5e-05
359.1	18	60372348	MC4R	0.000760047	427605	-1.00475	1.70941	0.556683	noBMI	Muscular dystrophies	neurological	functional_LOF	5e-05
361.2	18	60372348	MC4R	0.000760047	427605	-1.00607	1.72347	0.559392	noBMI	Retinoschisis and retinal cysts	sense organs	functional_LOF	5e-05
362.29	18	60372348	MC4R	0.000760047	427605	0.179054	0.307169	0.55995	noBMI	Macular degeneration (senile) of retina NOS	sense organs	functional_LOF	5e-05
153.2	18	60372348	MC4R	0.000760047	427605	-0.189322	0.324923	0.560117	noBMI	Colon cancer	neoplasms	functional_LOF	5e-05
751.21	18	60372348	MC4R	0.000760047	427605	0.505233	0.871152	0.561941	noBMI	Cystic kidney disease	congenital anomalies	functional_LOF	5e-05
686.2	18	60372348	MC4R	0.00254674	427605	0.228412	0.394455	0.56255	noBMI	Impetigo	dermatologic	functional_LOF	0.005
686.2	18	60372348	MC4R	0.00254674	427605	0.228412	0.394455	0.56255	noBMI	Impetigo	dermatologic	functional_LOF	all
331	18	60372348	MC4R	0.00254674	427605	-0.286075	0.494109	0.562609	noBMI	Other cerebral degenerations	neurological	functional_LOF	0.005
331	18	60372348	MC4R	0.00254674	427605	-0.286075	0.494109	0.562609	noBMI	Other cerebral degenerations	neurological	functional_LOF	all
287.3	18	60372348	MC4R	0.000760047	427605	0.267894	0.462978	0.562836	noBMI	Thrombocytopenia	hematopoietic	functional_LOF	5e-05
530.5	18	60372348	MC4R	0.00254674	427605	0.22753	0.393706	0.563318	noBMI	Disorders of esophageal motility	digestive	functional_LOF	0.005
530.5	18	60372348	MC4R	0.00254674	427605	0.22753	0.393706	0.563318	noBMI	Disorders of esophageal motility	digestive	functional_LOF	all
381.11	18	60372348	MC4R	0.000760047	427605	-0.162049	0.281008	0.564162	noBMI	Suppurative and unspecified otitis media	sense organs	functional_LOF	5e-05
530.14	18	60372348	MC4R	0.000760047	427605	-0.114071	0.197813	0.56417	noBMI	Reflux esophagitis	digestive	functional_LOF	5e-05
380.1	18	60372348	MC4R	0.000760047	427605	-0.111785	0.19425	0.564975	noBMI	Otitis externa	sense organs	functional_LOF	5e-05
480.2	18	60372348	MC4R	0.00254674	427605	-0.184898	0.322748	0.566722	noBMI	Viral pneumonia	respiratory	functional_LOF	0.005
480.2	18	60372348	MC4R	0.00254674	427605	-0.184898	0.322748	0.566722	noBMI	Viral pneumonia	respiratory	functional_LOF	all
365	18	60372348	MC4R	0.00254674	427605	-0.069524	0.121427	0.566944	noBMI	Glaucoma	sense organs	functional_LOF	0.005
365	18	60372348	MC4R	0.00254674	427605	-0.069524	0.121427	0.566944	noBMI	Glaucoma	sense organs	functional_LOF	all
558	18	60372348	MC4R	0.00254674	427605	-0.0563051	0.0985313	0.567699	noBMI	Noninfectious gastroenteritis	digestive	functional_LOF	0.005
558	18	60372348	MC4R	0.00254674	427605	-0.0563051	0.0985313	0.567699	noBMI	Noninfectious gastroenteritis	digestive	functional_LOF	all
401.22	18	60372348	MC4R	0.00254674	427605	-0.195841	0.342839	0.567841	noBMI	Hypertensive chronic kidney disease	circulatory system	functional_LOF	0.005
401.22	18	60372348	MC4R	0.00254674	427605	-0.195841	0.342839	0.567841	noBMI	Hypertensive chronic kidney disease	circulatory system	functional_LOF	all
426.21	18	60372348	MC4R	0.000760047	427605	0.265217	0.464379	0.567917	noBMI	First degree AV block	circulatory system	functional_LOF	5e-05
70	18	60372348	MC4R	0.00254674	427605	0.224355	0.393281	0.568359	noBMI	Viral hepatitis	infectious diseases	functional_LOF	0.005
70	18	60372348	MC4R	0.00254674	427605	0.224355	0.393281	0.568359	noBMI	Viral hepatitis	infectious diseases	functional_LOF	all
250.14	18	60372348	MC4R	0.00254674	427605	0.494224	0.866945	0.568626	noBMI	Type 1 diabetes with neurological manifestations	endocrine/metabolic	functional_LOF	0.005
250.14	18	60372348	MC4R	0.00254674	427605	0.494224	0.866945	0.568626	noBMI	Type 1 diabetes with neurological manifestations	endocrine/metabolic	functional_LOF	all
580.12	18	60372348	MC4R	0.000760047	427605	-1.00355	1.76335	0.56928	noBMI	Non-proliferative glomerulonephritis	genitourinary	functional_LOF	5e-05
981	18	60372348	MC4R	0.000760047	427605	-1.00396	1.77132	0.570861	noBMI	Toxic effect of (non-ethyl) alcohol and petroleum and other solvents	injuries & poisonings	functional_LOF	5e-05
695.3	18	60372348	MC4R	0.000760047	427605	0.208653	0.369856	0.572655	noBMI	Rosacea	dermatologic	functional_LOF	5e-05
242.3	18	60372348	MC4R	0.000760047	427605	-1.00642	1.7885	0.573628	noBMI	Exophthalmos	endocrine/metabolic	functional_LOF	5e-05
704	18	60372348	MC4R	0.000760047	427605	0.153322	0.272651	0.573885	noBMI	Diseases of hair and hair follicles	dermatologic	functional_LOF	5e-05
705	18	60372348	MC4R	0.00254674	427605	0.258448	0.460028	0.574246	noBMI	Disorders of sweat glands	dermatologic	functional_LOF	0.005
705	18	60372348	MC4R	0.00254674	427605	0.258448	0.460028	0.574246	noBMI	Disorders of sweat glands	dermatologic	functional_LOF	all
578.8	18	60372348	MC4R	0.000760047	427605	-0.105507	0.188261	0.575188	noBMI	Hemorrhage of rectum and anus	digestive	functional_LOF	5e-05
509.2	18	60372348	MC4R	0.00254674	427605	0.151412	0.270775	0.57604	noBMI	Respiratory insufficiency	respiratory	functional_LOF	0.005
509.2	18	60372348	MC4R	0.00254674	427605	0.151412	0.270775	0.57604	noBMI	Respiratory insufficiency	respiratory	functional_LOF	all
245.21	18	60372348	MC4R	0.00254674	427605	0.380014	0.680865	0.576753	noBMI	Chronic lymphocytic thyroiditis	endocrine/metabolic	functional_LOF	0.005
245.21	18	60372348	MC4R	0.00254674	427605	0.380014	0.680865	0.576753	noBMI	Chronic lymphocytic thyroiditis	endocrine/metabolic	functional_LOF	all
255.21	18	60372348	MC4R	0.00254674	427605	-0.27627	0.495598	0.577221	noBMI	Glucocorticoid deficiency	endocrine/metabolic	functional_LOF	0.005
255.21	18	60372348	MC4R	0.00254674	427605	-0.27627	0.495598	0.577221	noBMI	Glucocorticoid deficiency	endocrine/metabolic	functional_LOF	all
703	18	60372348	MC4R	0.00254674	427605	-0.0901435	0.161805	0.577451	noBMI	Diseases of nail, NOS	dermatologic	functional_LOF	0.005
703	18	60372348	MC4R	0.00254674	427605	-0.0901435	0.161805	0.577451	noBMI	Diseases of nail, NOS	dermatologic	functional_LOF	all
709.3	18	60372348	MC4R	0.000760047	427605	0.732075	1.31829	0.578674	noBMI	Systemic sclerosis	dermatologic	functional_LOF	5e-05
275.3	18	60372348	MC4R	0.000760047	427605	0.320479	0.577604	0.579002	noBMI	Disorders of magnesium metabolism	endocrine/metabolic	functional_LOF	5e-05
452	18	60372348	MC4R	0.000760047	427605	0.373157	0.678761	0.582483	noBMI	Other venous embolism and thrombosis	circulatory system	functional_LOF	5e-05
504	18	60372348	MC4R	0.00254674	427605	0.232035	0.422194	0.582598	noBMI	Other alveolar and parietoalveolar pneumonopathy	respiratory	functional_LOF	0.005
504	18	60372348	MC4R	0.00254674	427605	0.232035	0.422194	0.582598	noBMI	Other alveolar and parietoalveolar pneumonopathy	respiratory	functional_LOF	all
565.1	18	60372348	MC4R	0.00254674	427605	-0.0673177	0.122898	0.583862	noBMI	Anal and rectal polyp	digestive	functional_LOF	0.005
565.1	18	60372348	MC4R	0.00254674	427605	-0.0673177	0.122898	0.583862	noBMI	Anal and rectal polyp	digestive	functional_LOF	all
531.3	18	60372348	MC4R	0.000760047	427605	0.161877	0.295738	0.584127	noBMI	Duodenal ulcer	digestive	functional_LOF	5e-05
611.1	18	60372348	MC4R	0.000760047	427605	-1.00254	1.83197	0.584209	noBMI	Abnormal mammogram	genitourinary	functional_LOF	5e-05
737	18	60372348	MC4R	0.000760047	427605	-1.02504	1.87672	0.58494	noBMI	Curvature of spine	musculoskeletal	functional_LOF	5e-05
1010	18	60372348	MC4R	0.000760047	427605	-0.102395	0.188837	0.587653	noBMI	Other tests	NULL	functional_LOF	5e-05
323	18	60372348	MC4R	0.000760047	427605	0.463707	0.85781	0.588803	noBMI	Encephalitis	neurological	functional_LOF	5e-05
430.2	18	60372348	MC4R	0.00254674	427605	-0.1758	0.325379	0.588997	noBMI	Intracerebral hemorrhage	circulatory system	functional_LOF	0.005
430.2	18	60372348	MC4R	0.00254674	427605	-0.1758	0.325379	0.588997	noBMI	Intracerebral hemorrhage	circulatory system	functional_LOF	all
800	18	60372348	MC4R	0.00254674	427605	-0.151615	0.281994	0.590817	noBMI	Fracture of lower limb	injuries & poisonings	functional_LOF	0.005
800	18	60372348	MC4R	0.00254674	427605	-0.151615	0.281994	0.590817	noBMI	Fracture of lower limb	injuries & poisonings	functional_LOF	all
835	18	60372348	MC4R	0.000760047	427605	-0.158549	0.295032	0.590995	noBMI	Internal derangement of knee	injuries & poisonings	functional_LOF	5e-05
731.1	18	60372348	MC4R	0.000760047	427605	-1.00997	1.88367	0.591842	noBMI	Osteitis deformans [Paget's disease of bone]	musculoskeletal	functional_LOF	5e-05
159	18	60372348	MC4R	0.000760047	427605	-0.146309	0.27288	0.591845	noBMI	Malignant neoplasm of other and ill-defined sites within the digestive organs and peritoneum	neoplasms	functional_LOF	5e-05
340	18	60372348	MC4R	0.00254674	427605	0.0519169	0.0968889	0.592069	noBMI	Migraine	neurological	functional_LOF	0.005
340	18	60372348	MC4R	0.00254674	427605	0.0519169	0.0968889	0.592069	noBMI	Migraine	neurological	functional_LOF	all
691.1	18	60372348	MC4R	0.00254674	427605	0.699247	1.30671	0.592566	noBMI	Ichthyosis congenita	dermatologic	functional_LOF	0.005
691.1	18	60372348	MC4R	0.00254674	427605	0.699247	1.30671	0.592566	noBMI	Ichthyosis congenita	dermatologic	functional_LOF	all
743.11	18	60372348	MC4R	0.00254674	427605	0.0534494	0.10009	0.593332	noBMI	Osteoporosis NOS	musculoskeletal	functional_LOF	0.005
743.11	18	60372348	MC4R	0.00254674	427605	0.0534494	0.10009	0.593332	noBMI	Osteoporosis NOS	musculoskeletal	functional_LOF	all
871	18	60372348	MC4R	0.00254674	427605	-0.0877867	0.164416	0.59339	noBMI	Open wounds of extremities	injuries & poisonings	functional_LOF	0.005
871	18	60372348	MC4R	0.00254674	427605	-0.0877867	0.164416	0.59339	noBMI	Open wounds of extremities	injuries & poisonings	functional_LOF	all
691	18	60372348	MC4R	0.00254674	427605	-0.411899	0.772761	0.594019	noBMI	Congenital anomalies of skin	dermatologic	functional_LOF	0.005
691	18	60372348	MC4R	0.00254674	427605	-0.411899	0.772761	0.594019	noBMI	Congenital anomalies of skin	dermatologic	functional_LOF	all
277.4	18	60372348	MC4R	0.00254674	427605	-0.235188	0.442011	0.594666	noBMI	Disorders of bilirubin excretion	endocrine/metabolic	functional_LOF	0.005
277.4	18	60372348	MC4R	0.00254674	427605	-0.235188	0.442011	0.594666	noBMI	Disorders of bilirubin excretion	endocrine/metabolic	functional_LOF	all
274.11	18	60372348	MC4R	0.000760047	427605	-1.00402	1.8968	0.596579	noBMI	Gouty arthropathy	endocrine/metabolic	functional_LOF	5e-05
361	18	60372348	MC4R	0.000760047	427605	0.242183	0.458253	0.597159	noBMI	Retinal detachments and defects	sense organs	functional_LOF	5e-05
701.3	18	60372348	MC4R	0.00254674	427605	0.684454	1.30028	0.598617	noBMI	Circumscribed scleroderma	dermatologic	functional_LOF	0.005
701.3	18	60372348	MC4R	0.00254674	427605	0.684454	1.30028	0.598617	noBMI	Circumscribed scleroderma	dermatologic	functional_LOF	all
312	18	60372348	MC4R	0.00254674	427605	0.68273	1.30031	0.599547	noBMI	Conduct disorders	mental disorders	functional_LOF	0.005
312	18	60372348	MC4R	0.00254674	427605	0.68273	1.30031	0.599547	noBMI	Conduct disorders	mental disorders	functional_LOF	all
189.21	18	60372348	MC4R	0.000760047	427605	-0.2137	0.40742	0.599918	noBMI	Malignant neoplasm of bladder	neoplasms	functional_LOF	5e-05
751.2	18	60372348	MC4R	0.000760047	427605	-1.00355	1.91687	0.600601	noBMI	Congenital anomalies of urinary system	congenital anomalies	functional_LOF	5e-05
803.3	18	60372348	MC4R	0.000760047	427605	-0.406919	0.777625	0.600777	noBMI	Fracture of clavicle or scapula	injuries & poisonings	functional_LOF	5e-05
189.2	18	60372348	MC4R	0.00254674	427605	0.151586	0.29008	0.601276	noBMI	Cancer of bladder	neoplasms	functional_LOF	0.005
189.2	18	60372348	MC4R	0.00254674	427605	0.151586	0.29008	0.601276	noBMI	Cancer of bladder	neoplasms	functional_LOF	all
480.2	18	60372348	MC4R	0.000760047	427605	-0.309965	0.594473	0.60208	noBMI	Viral pneumonia	respiratory	functional_LOF	5e-05
720	18	60372348	MC4R	0.000760047	427605	0.297882	0.572744	0.602997	noBMI	Spinal stenosis	musculoskeletal	functional_LOF	5e-05
372	18	60372348	MC4R	0.00254674	427605	-0.085198	0.165014	0.605639	noBMI	Disorders of conjunctiva	sense organs	functional_LOF	0.005
372	18	60372348	MC4R	0.00254674	427605	-0.085198	0.165014	0.605639	noBMI	Disorders of conjunctiva	sense organs	functional_LOF	all
290.12	18	60372348	MC4R	0.00254674	427605	-0.402881	0.78113	0.606017	noBMI	Dementia with cerebral degenerations	mental disorders	functional_LOF	0.005
290.12	18	60372348	MC4R	0.00254674	427605	-0.402881	0.78113	0.606017	noBMI	Dementia with cerebral degenerations	mental disorders	functional_LOF	all
379.2	18	60372348	MC4R	0.000760047	427605	-0.135703	0.263841	0.607019	noBMI	Disorders of vitreous body	sense organs	functional_LOF	5e-05
371.2	18	60372348	MC4R	0.000760047	427605	-0.401219	0.782984	0.608355	noBMI	Conjunctivitis, noninfectious	sense organs	functional_LOF	5e-05
242.2	18	60372348	MC4R	0.000760047	427605	-1.00391	1.9627	0.609007	noBMI	Toxic multinodular goiter	endocrine/metabolic	functional_LOF	5e-05
733	18	60372348	MC4R	0.00254674	427605	-0.0868676	0.170251	0.609889	noBMI	Other disorders of bone and cartilage	musculoskeletal	functional_LOF	0.005
733	18	60372348	MC4R	0.00254674	427605	-0.0868676	0.170251	0.609889	noBMI	Other disorders of bone and cartilage	musculoskeletal	functional_LOF	all
229	18	60372348	MC4R	0.000760047	427605	-0.226242	0.444562	0.610815	noBMI	Benign neoplasm of unspecified sites	neoplasms	functional_LOF	5e-05
246.7	18	60372348	MC4R	0.000760047	427605	-1.00478	1.97612	0.611131	noBMI	Abnormal results of function study of thyroid	endocrine/metabolic	functional_LOF	5e-05
575.7	18	60372348	MC4R	0.000760047	427605	-0.255798	0.503681	0.611554	noBMI	Other disorders of gallbladder	digestive	functional_LOF	5e-05
155.1	18	60372348	MC4R	0.000760047	427605	0.653681	1.28791	0.611767	noBMI	Malignant neoplasm of liver, primary	neoplasms	functional_LOF	5e-05
854	18	60372348	MC4R	0.000760047	427605	0.197532	0.390701	0.613149	noBMI	Complications of cardiac/vascular device, implant, and graft	injuries & poisonings	functional_LOF	5e-05
695.81	18	60372348	MC4R	0.00254674	427605	0.428089	0.848265	0.613795	noBMI	Erythema nodosum	dermatologic	functional_LOF	0.005
695.81	18	60372348	MC4R	0.00254674	427605	0.428089	0.848265	0.613795	noBMI	Erythema nodosum	dermatologic	functional_LOF	all
790.6	18	60372348	MC4R	0.000760047	427605	0.114208	0.226502	0.614103	noBMI	Other abnormal blood chemistry	symptoms	functional_LOF	5e-05
709.2	18	60372348	MC4R	0.000760047	427605	-0.395016	0.785474	0.615034	noBMI	Sicca syndrome	dermatologic	functional_LOF	5e-05
361	18	60372348	MC4R	0.00254674	427605	0.123165	0.245484	0.615861	noBMI	Retinal detachments and defects	sense organs	functional_LOF	0.005
361	18	60372348	MC4R	0.00254674	427605	0.123165	0.245484	0.615861	noBMI	Retinal detachments and defects	sense organs	functional_LOF	all
151	18	60372348	MC4R	0.000760047	427605	-0.393457	0.785097	0.616261	noBMI	Cancer of stomach	neoplasms	functional_LOF	5e-05
202.24	18	60372348	MC4R	0.00254674	427605	0.194609	0.389326	0.617173	noBMI	Large cell lymphoma	neoplasms	functional_LOF	0.005
202.24	18	60372348	MC4R	0.00254674	427605	0.194609	0.389326	0.617173	noBMI	Large cell lymphoma	neoplasms	functional_LOF	all
530.12	18	60372348	MC4R	0.000760047	427605	-0.155462	0.311705	0.617957	noBMI	Ulcer of esophagus	digestive	functional_LOF	5e-05
292.4	18	60372348	MC4R	0.000760047	427605	0.164005	0.329782	0.618968	noBMI	Altered mental status	mental disorders	functional_LOF	5e-05
550.1	18	60372348	MC4R	0.000760047	427605	-0.0834699	0.168064	0.619433	noBMI	Inguinal hernia	digestive	functional_LOF	5e-05
560.4	18	60372348	MC4R	0.000760047	427605	-0.162462	0.328994	0.621437	noBMI	Other intestinal obstruction	digestive	functional_LOF	5e-05
270.35	18	60372348	MC4R	0.000760047	427605	-1.00501	2.03928	0.622134	noBMI	Macroglobulinemia	endocrine/metabolic	functional_LOF	5e-05
597.1	18	60372348	MC4R	0.00254674	427605	0.0971371	0.197194	0.622297	noBMI	Urethral stricture (not specified as infectious)	genitourinary	functional_LOF	0.005
597.1	18	60372348	MC4R	0.00254674	427605	0.0971371	0.197194	0.622297	noBMI	Urethral stricture (not specified as infectious)	genitourinary	functional_LOF	all
756.1	18	60372348	MC4R	0.00254674	427605	-1.00146	2.03618	0.622838	noBMI	Congenital anomalies of abdominal wall; diaphram	congenital anomalies	functional_LOF	0.005
756.1	18	60372348	MC4R	0.00254674	427605	-1.00146	2.03618	0.622838	noBMI	Congenital anomalies of abdominal wall; diaphram	congenital anomalies	functional_LOF	all
261.4	18	60372348	MC4R	0.00254674	427605	0.109009	0.221916	0.623271	noBMI	Vitamin D deficiency	endocrine/metabolic	functional_LOF	0.005
261.4	18	60372348	MC4R	0.00254674	427605	0.109009	0.221916	0.623271	noBMI	Vitamin D deficiency	endocrine/metabolic	functional_LOF	all
705	18	60372348	MC4R	0.000760047	427605	0.405789	0.840776	0.629354	noBMI	Disorders of sweat glands	dermatologic	functional_LOF	5e-05
427.7	18	60372348	MC4R	0.000760047	427605	0.175551	0.365	0.630545	noBMI	Tachycardia NOS	circulatory system	functional_LOF	5e-05
425.1	18	60372348	MC4R	0.000760047	427605	0.239908	0.501811	0.63259	noBMI	Primary/intrinsic cardiomyopathies	circulatory system	functional_LOF	5e-05
433.1	18	60372348	MC4R	0.000760047	427605	0.271388	0.568073	0.632839	noBMI	Occlusion and stenosis of precerebral arteries	circulatory system	functional_LOF	5e-05
427.3	18	60372348	MC4R	0.000760047	427605	-0.142568	0.298518	0.632945	noBMI	Other specified cardiac dysrhythmias	circulatory system	functional_LOF	5e-05
529.6	18	60372348	MC4R	0.000760047	427605	-1.00326	2.10201	0.633159	noBMI	Glossodynia	digestive	functional_LOF	5e-05
591	18	60372348	MC4R	0.000760047	427605	0.0761366	0.159565	0.633254	noBMI	Urinary tract infection	genitourinary	functional_LOF	5e-05
149	18	60372348	MC4R	0.000760047	427605	-1.00769	2.11999	0.634553	noBMI	Cancer of larynx, pharynx, nasal cavities	neoplasms	functional_LOF	5e-05
694.2	18	60372348	MC4R	0.000760047	427605	-0.192796	0.40719	0.635871	noBMI	Other dyschromia	dermatologic	functional_LOF	5e-05
747.2	18	60372348	MC4R	0.00254674	427605	-0.376716	0.795809	0.635946	noBMI	Congenital anomalies of peripheral vascular system	congenital anomalies	functional_LOF	0.005
747.2	18	60372348	MC4R	0.00254674	427605	-0.376716	0.795809	0.635946	noBMI	Congenital anomalies of peripheral vascular system	congenital anomalies	functional_LOF	all
739	18	60372348	MC4R	0.000760047	427605	-1.00281	2.12834	0.637519	noBMI	Contracture of joint	musculoskeletal	functional_LOF	5e-05
331.9	18	60372348	MC4R	0.00254674	427605	0.171117	0.363736	0.638039	noBMI	Cerebral degeneration, unspecified	neurological	functional_LOF	0.005
331.9	18	60372348	MC4R	0.00254674	427605	0.171117	0.363736	0.638039	noBMI	Cerebral degeneration, unspecified	neurological	functional_LOF	all
317.11	18	60372348	MC4R	0.000760047	427605	-0.283899	0.604829	0.638793	noBMI	Alcoholic liver damage	mental disorders	functional_LOF	5e-05
288	18	60372348	MC4R	0.000760047	427605	0.311467	0.663902	0.638966	noBMI	Diseases of white blood cells	hematopoietic	functional_LOF	5e-05
386.3	18	60372348	MC4R	0.000760047	427605	-0.211038	0.450127	0.639183	noBMI	Labyrinthitis	sense organs	functional_LOF	5e-05
564	18	60372348	MC4R	0.00254674	427605	-0.0923007	0.197388	0.640063	noBMI	Functional digestive disorders	digestive	functional_LOF	0.005
564	18	60372348	MC4R	0.00254674	427605	-0.0923007	0.197388	0.640063	noBMI	Functional digestive disorders	digestive	functional_LOF	all
110.2	18	60372348	MC4R	0.000760047	427605	0.181192	0.387871	0.640395	noBMI	Dermatomycoses	infectious diseases	functional_LOF	5e-05
594.8	18	60372348	MC4R	0.000760047	427605	-0.173918	0.376203	0.643867	noBMI	Renal colic	genitourinary	functional_LOF	5e-05
597.1	18	60372348	MC4R	0.000760047	427605	0.167979	0.363933	0.644392	noBMI	Urethral stricture (not specified as infectious)	genitourinary	functional_LOF	5e-05
705.1	18	60372348	MC4R	0.00254674	427605	0.305376	0.662341	0.64476	noBMI	Dyshidrosis	dermatologic	functional_LOF	0.005
705.1	18	60372348	MC4R	0.00254674	427605	0.305376	0.662341	0.64476	noBMI	Dyshidrosis	dermatologic	functional_LOF	all
327.41	18	60372348	MC4R	0.00254674	427605	0.1573	0.342797	0.646327	noBMI	Organic or persistent insomnia	neurological	functional_LOF	0.005
327.41	18	60372348	MC4R	0.00254674	427605	0.1573	0.342797	0.646327	noBMI	Organic or persistent insomnia	neurological	functional_LOF	all
441	18	60372348	MC4R	0.000760047	427605	-0.367767	0.801955	0.64653	noBMI	Vascular insufficiency of intestine	circulatory system	functional_LOF	5e-05
195.1	18	60372348	MC4R	0.000760047	427605	0.0682635	0.148862	0.646544	noBMI	Malignant neoplasm, other	neoplasms	functional_LOF	5e-05
241.2	18	60372348	MC4R	0.00254674	427605	-0.185371	0.407461	0.649151	noBMI	Nontoxic multinodular goiter	endocrine/metabolic	functional_LOF	0.005
241.2	18	60372348	MC4R	0.00254674	427605	-0.185371	0.407461	0.649151	noBMI	Nontoxic multinodular goiter	endocrine/metabolic	functional_LOF	all
563	18	60372348	MC4R	0.00254674	427605	0.0420602	0.0925619	0.64954	noBMI	Constipation	digestive	functional_LOF	0.005
563	18	60372348	MC4R	0.00254674	427605	0.0420602	0.0925619	0.64954	noBMI	Constipation	digestive	functional_LOF	all
531	18	60372348	MC4R	0.00254674	427605	-0.0880748	0.194658	0.650939	noBMI	Peptic ulcer (excl. esophageal)	digestive	functional_LOF	0.005
531	18	60372348	MC4R	0.00254674	427605	-0.0880748	0.194658	0.650939	noBMI	Peptic ulcer (excl. esophageal)	digestive	functional_LOF	all
312	18	60372348	MC4R	0.000760047	427605	-1.00773	2.23677	0.652328	noBMI	Conduct disorders	mental disorders	functional_LOF	5e-05
250.12	18	60372348	MC4R	0.00254674	427605	0.563513	1.25367	0.653078	noBMI	Type 1 diabetes with renal manifestations	endocrine/metabolic	functional_LOF	0.005
250.12	18	60372348	MC4R	0.00254674	427605	0.563513	1.25367	0.653078	noBMI	Type 1 diabetes with renal manifestations	endocrine/metabolic	functional_LOF	all
216	18	60372348	MC4R	0.00254674	427605	-0.0377627	0.0840746	0.653319	noBMI	Benign neoplasm of skin	neoplasms	functional_LOF	0.005
216	18	60372348	MC4R	0.00254674	427605	-0.0377627	0.0840746	0.653319	noBMI	Benign neoplasm of skin	neoplasms	functional_LOF	all
153.2	18	60372348	MC4R	0.00254674	427605	-0.0788031	0.175761	0.653898	noBMI	Colon cancer	neoplasms	functional_LOF	0.005
153.2	18	60372348	MC4R	0.00254674	427605	-0.0788031	0.175761	0.653898	noBMI	Colon cancer	neoplasms	functional_LOF	all
771.1	18	60372348	MC4R	0.00254674	427605	-0.139707	0.311982	0.654294	noBMI	Swelling of limb	symptoms	functional_LOF	0.005
771.1	18	60372348	MC4R	0.00254674	427605	-0.139707	0.311982	0.654294	noBMI	Swelling of limb	symptoms	functional_LOF	all
315	18	60372348	MC4R	0.00254674	427605	0.221517	0.496807	0.655683	noBMI	Develomental delays and disorders	mental disorders	functional_LOF	0.005
315	18	60372348	MC4R	0.00254674	427605	0.221517	0.496807	0.655683	noBMI	Develomental delays and disorders	mental disorders	functional_LOF	all
426.3	18	60372348	MC4R	0.000760047	427605	-0.361186	0.810062	0.655688	noBMI	Bundle branch block	circulatory system	functional_LOF	5e-05
370	18	60372348	MC4R	0.000760047	427605	0.369186	0.829559	0.656292	noBMI	Keratitis	sense organs	functional_LOF	5e-05
79.1	18	60372348	MC4R	0.000760047	427605	-0.114213	0.257312	0.657137	noBMI	Varicella infection	infectious diseases	functional_LOF	5e-05
274.2	18	60372348	MC4R	0.000760047	427605	-1.00271	2.25985	0.657255	noBMI	Crystal arthropathies	endocrine/metabolic	functional_LOF	5e-05
613.5	18	60372348	MC4R	0.00254674	427605	-0.122831	0.276915	0.657354	noBMI	Mastodynia	genitourinary	functional_LOF	0.005
613.5	18	60372348	MC4R	0.00254674	427605	-0.122831	0.276915	0.657354	noBMI	Mastodynia	genitourinary	functional_LOF	all
691.1	18	60372348	MC4R	0.000760047	427605	-1.00507	2.26718	0.657538	noBMI	Ichthyosis congenita	dermatologic	functional_LOF	5e-05
701.1	18	60372348	MC4R	0.00254674	427605	0.549639	1.24835	0.659725	noBMI	Keratoderma, acquired	dermatologic	functional_LOF	0.005
701.1	18	60372348	MC4R	0.00254674	427605	0.549639	1.24835	0.659725	noBMI	Keratoderma, acquired	dermatologic	functional_LOF	all
519.8	18	60372348	MC4R	0.00254674	427605	0.0276796	0.0632478	0.66165	noBMI	Other diseases of respiratory system, NEC	respiratory	functional_LOF	0.005
519.8	18	60372348	MC4R	0.00254674	427605	0.0276796	0.0632478	0.66165	noBMI	Other diseases of respiratory system, NEC	respiratory	functional_LOF	all
519.8	18	60372348	MC4R	0.000760047	427605	0.0508674	0.116838	0.663297	noBMI	Other diseases of respiratory system, NEC	respiratory	functional_LOF	5e-05
558	18	60372348	MC4R	0.000760047	427605	0.0778706	0.180435	0.666052	noBMI	Noninfectious gastroenteritis	digestive	functional_LOF	5e-05
474.1	18	60372348	MC4R	0.000760047	427605	-0.0967323	0.224311	0.666293	noBMI	Acute tonsillitis	respiratory	functional_LOF	5e-05
361.1	18	60372348	MC4R	0.000760047	427605	0.178019	0.413533	0.666844	noBMI	Retinal detachment with retinal defect	sense organs	functional_LOF	5e-05
241.1	18	60372348	MC4R	0.000760047	427605	-0.349457	0.812284	0.667039	noBMI	Nontoxic uninodular goiter	endocrine/metabolic	functional_LOF	5e-05
379	18	60372348	MC4R	0.000760047	427605	-0.263086	0.611708	0.667135	noBMI	Other disorders of eye	sense organs	functional_LOF	5e-05
427.12	18	60372348	MC4R	0.00254674	427605	-0.142462	0.331513	0.667389	noBMI	Paroxysmal ventricular tachycardia	circulatory system	functional_LOF	0.005
427.12	18	60372348	MC4R	0.00254674	427605	-0.142462	0.331513	0.667389	noBMI	Paroxysmal ventricular tachycardia	circulatory system	functional_LOF	all
368.5	18	60372348	MC4R	0.00254674	427605	-0.986771	2.30492	0.668567	noBMI	Color vision deficiencies	sense organs	functional_LOF	0.005
368.5	18	60372348	MC4R	0.00254674	427605	-0.986771	2.30492	0.668567	noBMI	Color vision deficiencies	sense organs	functional_LOF	all
195.1	18	60372348	MC4R	0.00254674	427605	-0.0346686	0.0810468	0.668826	noBMI	Malignant neoplasm, other	neoplasms	functional_LOF	0.005
195.1	18	60372348	MC4R	0.00254674	427605	-0.0346686	0.0810468	0.668826	noBMI	Malignant neoplasm, other	neoplasms	functional_LOF	all
300.13	18	60372348	MC4R	0.00254674	427605	-0.109078	0.255356	0.669262	noBMI	Phobia	mental disorders	functional_LOF	0.005
300.13	18	60372348	MC4R	0.00254674	427605	-0.109078	0.255356	0.669262	noBMI	Phobia	mental disorders	functional_LOF	all
395.6	18	60372348	MC4R	0.00254674	427605	-0.108102	0.256142	0.672995	noBMI	Heart valve replaced	circulatory system	functional_LOF	0.005
395.6	18	60372348	MC4R	0.00254674	427605	-0.108102	0.256142	0.672995	noBMI	Heart valve replaced	circulatory system	functional_LOF	all
705.1	18	60372348	MC4R	0.000760047	427605	0.520435	1.23557	0.673601	noBMI	Dyshidrosis	dermatologic	functional_LOF	5e-05
840	18	60372348	MC4R	0.000760047	427605	-0.342613	0.815843	0.674522	noBMI	Sprains and strains	injuries & poisonings	functional_LOF	5e-05
250.12	18	60372348	MC4R	0.000760047	427605	-1.00248	2.40436	0.676718	noBMI	Type 1 diabetes with renal manifestations	endocrine/metabolic	functional_LOF	5e-05
276.12	18	60372348	MC4R	0.000760047	427605	-0.131043	0.316984	0.679312	noBMI	Hyposmolality and/or hyponatremia	endocrine/metabolic	functional_LOF	5e-05
706.8	18	60372348	MC4R	0.00254674	427605	-0.991166	2.40373	0.680086	noBMI	Other specified diseases of sebaceous glands	dermatologic	functional_LOF	0.005
706.8	18	60372348	MC4R	0.00254674	427605	-0.991166	2.40373	0.680086	noBMI	Other specified diseases of sebaceous glands	dermatologic	functional_LOF	all
155.1	18	60372348	MC4R	0.00254674	427605	0.269927	0.654868	0.680204	noBMI	Malignant neoplasm of liver, primary	neoplasms	functional_LOF	0.005
155.1	18	60372348	MC4R	0.00254674	427605	0.269927	0.654868	0.680204	noBMI	Malignant neoplasm of liver, primary	neoplasms	functional_LOF	all
696.4	18	60372348	MC4R	0.000760047	427605	0.0985744	0.239722	0.680925	noBMI	Psoriasis	dermatologic	functional_LOF	5e-05
290.11	18	60372348	MC4R	0.000760047	427605	-0.214749	0.522569	0.681111	noBMI	Alzheimer's disease	mental disorders	functional_LOF	5e-05
580.2	18	60372348	MC4R	0.000760047	427605	0.336818	0.820942	0.681599	noBMI	Nephrotic syndrome without mention of glomerulonephritis	genitourinary	functional_LOF	5e-05
701	18	60372348	MC4R	0.00254674	427605	-0.0710929	0.173342	0.681709	noBMI	Other hypertrophic and atrophic conditions of skin	dermatologic	functional_LOF	0.005
701	18	60372348	MC4R	0.00254674	427605	-0.0710929	0.173342	0.681709	noBMI	Other hypertrophic and atrophic conditions of skin	dermatologic	functional_LOF	all
915	18	60372348	MC4R	0.00254674	427605	0.0499992	0.122177	0.682365	noBMI	Superficial injury without mention of infection	injuries & poisonings	functional_LOF	0.005
915	18	60372348	MC4R	0.00254674	427605	0.0499992	0.122177	0.682365	noBMI	Superficial injury without mention of infection	injuries & poisonings	functional_LOF	all
433.12	18	60372348	MC4R	0.00254674	427605	-0.211773	0.517666	0.682472	noBMI	Cerebral atherosclerosis	circulatory system	functional_LOF	0.005
433.12	18	60372348	MC4R	0.00254674	427605	-0.211773	0.517666	0.682472	noBMI	Cerebral atherosclerosis	circulatory system	functional_LOF	all
430.2	18	60372348	MC4R	0.000760047	427605	-0.251997	0.617515	0.683213	noBMI	Intracerebral hemorrhage	circulatory system	functional_LOF	5e-05
559	18	60372348	MC4R	0.000760047	427605	0.200896	0.493362	0.683863	noBMI	Ileostomy status	digestive	functional_LOF	5e-05
227.2	18	60372348	MC4R	0.00254674	427605	-0.210646	0.517917	0.684216	noBMI	Benign neoplasm of parathyroid gland	neoplasms	functional_LOF	0.005
227.2	18	60372348	MC4R	0.00254674	427605	-0.210646	0.517917	0.684216	noBMI	Benign neoplasm of parathyroid gland	neoplasms	functional_LOF	all
701.1	18	60372348	MC4R	0.000760047	427605	-1.0024	2.477	0.685711	noBMI	Keratoderma, acquired	dermatologic	functional_LOF	5e-05
585.2	18	60372348	MC4R	0.00254674	427605	0.103606	0.257477	0.687398	noBMI	Renal failure NOS	genitourinary	functional_LOF	0.005
585.2	18	60372348	MC4R	0.00254674	427605	0.103606	0.257477	0.687398	noBMI	Renal failure NOS	genitourinary	functional_LOF	all
990	18	60372348	MC4R	0.00254674	427605	-0.0599915	0.149385	0.687985	noBMI	Effects radiation NOS	injuries & poisonings	functional_LOF	0.005
990	18	60372348	MC4R	0.00254674	427605	-0.0599915	0.149385	0.687985	noBMI	Effects radiation NOS	injuries & poisonings	functional_LOF	all
117	18	60372348	MC4R	0.00254674	427605	-0.246492	0.618513	0.690245	noBMI	Mycoses	infectious diseases	functional_LOF	0.005
117	18	60372348	MC4R	0.00254674	427605	-0.246492	0.618513	0.690245	noBMI	Mycoses	infectious diseases	functional_LOF	all
110.13	18	60372348	MC4R	0.000760047	427605	-0.327814	0.826563	0.691664	noBMI	Dermatophytosis of the body	infectious diseases	functional_LOF	5e-05
414	18	60372348	MC4R	0.00254674	427605	0.0671681	0.16946	0.691834	noBMI	Other forms of chronic heart disease	circulatory system	functional_LOF	0.005
414	18	60372348	MC4R	0.00254674	427605	0.0671681	0.16946	0.691834	noBMI	Other forms of chronic heart disease	circulatory system	functional_LOF	all
333.8	18	60372348	MC4R	0.00254674	427605	-0.328585	0.830085	0.69222	noBMI	Other degenerative diseases of the basal ganglia	neurological	functional_LOF	0.005
333.8	18	60372348	MC4R	0.00254674	427605	-0.328585	0.830085	0.69222	noBMI	Other degenerative diseases of the basal ganglia	neurological	functional_LOF	all
110.12	18	60372348	MC4R	0.000760047	427605	-0.244924	0.618908	0.692299	noBMI	Althete's foot	infectious diseases	functional_LOF	5e-05
701.3	18	60372348	MC4R	0.000760047	427605	-1.00183	2.53258	0.692416	noBMI	Circumscribed scleroderma	dermatologic	functional_LOF	5e-05
766	18	60372348	MC4R	0.00254674	427605	-0.113371	0.28803	0.69387	noBMI	Neuralgia, neuritis, and radiculitis NOS	symptoms	functional_LOF	0.005
766	18	60372348	MC4R	0.00254674	427605	-0.113371	0.28803	0.69387	noBMI	Neuralgia, neuritis, and radiculitis NOS	symptoms	functional_LOF	all
454.11	18	60372348	MC4R	0.000760047	427605	-0.20406	0.519932	0.694708	noBMI	Varicose veins of lower extremity, symptomtic	circulatory system	functional_LOF	5e-05
433.31	18	60372348	MC4R	0.00254674	427605	-0.0814014	0.207814	0.695277	noBMI	Transient cerebral ischemia	circulatory system	functional_LOF	0.005
433.31	18	60372348	MC4R	0.00254674	427605	-0.0814014	0.207814	0.695277	noBMI	Transient cerebral ischemia	circulatory system	functional_LOF	all
502	18	60372348	MC4R	0.00254674	427605	-0.104623	0.267244	0.695437	noBMI	Postinflammatory pulmonary fibrosis	respiratory	functional_LOF	0.005
502	18	60372348	MC4R	0.00254674	427605	-0.104623	0.267244	0.695437	noBMI	Postinflammatory pulmonary fibrosis	respiratory	functional_LOF	all
383	18	60372348	MC4R	0.000760047	427605	-0.323962	0.829164	0.696012	noBMI	Otosclerosis	sense organs	functional_LOF	5e-05
727.1	18	60372348	MC4R	0.000760047	427605	0.0908216	0.232472	0.696036	noBMI	Synovitis and tenosynovitis	musculoskeletal	functional_LOF	5e-05
681.1	18	60372348	MC4R	0.000760047	427605	-0.178189	0.459468	0.698154	noBMI	Cellulitis and abscess of fingers/toes	dermatologic	functional_LOF	5e-05
514	18	60372348	MC4R	0.00254674	427605	0.0745003	0.192135	0.698202	noBMI	Abnormal findings examination of lungs	respiratory	functional_LOF	0.005
514	18	60372348	MC4R	0.00254674	427605	0.0745003	0.192135	0.698202	noBMI	Abnormal findings examination of lungs	respiratory	functional_LOF	all
8	18	60372348	MC4R	0.00254674	427605	0.0405677	0.105161	0.699668	noBMI	Intestinal infection	infectious diseases	functional_LOF	0.005
8	18	60372348	MC4R	0.00254674	427605	0.0405677	0.105161	0.699668	noBMI	Intestinal infection	infectious diseases	functional_LOF	all
1011	18	60372348	MC4R	0.00254674	427605	-0.0678258	0.17621	0.7003	noBMI	Complications of surgical and medical procedures	NULL	functional_LOF	0.005
1011	18	60372348	MC4R	0.00254674	427605	-0.0678258	0.17621	0.7003	noBMI	Complications of surgical and medical procedures	NULL	functional_LOF	all
531	18	60372348	MC4R	0.000760047	427605	0.139042	0.361484	0.700503	noBMI	Peptic ulcer (excl. esophageal)	digestive	functional_LOF	5e-05
696.41	18	60372348	MC4R	0.00254674	427605	0.0737577	0.192162	0.701103	noBMI	Psoriasis vulgaris	dermatologic	functional_LOF	0.005
696.41	18	60372348	MC4R	0.00254674	427605	0.0737577	0.192162	0.701103	noBMI	Psoriasis vulgaris	dermatologic	functional_LOF	all
789	18	60372348	MC4R	0.000760047	427605	-0.06949	0.182434	0.703273	noBMI	Nausea and vomiting	symptoms	functional_LOF	5e-05
277.4	18	60372348	MC4R	0.000760047	427605	0.307304	0.812124	0.705136	noBMI	Disorders of bilirubin excretion	endocrine/metabolic	functional_LOF	5e-05
526.41	18	60372348	MC4R	0.000760047	427605	0.246324	0.651403	0.705323	noBMI	Temporomandibular joint disorder, unspecified	digestive	functional_LOF	5e-05
531.3	18	60372348	MC4R	0.00254674	427605	-0.0594326	0.157607	0.706103	noBMI	Duodenal ulcer	digestive	functional_LOF	0.005
531.3	18	60372348	MC4R	0.00254674	427605	-0.0594326	0.157607	0.706103	noBMI	Duodenal ulcer	digestive	functional_LOF	all
244.1	18	60372348	MC4R	0.000760047	427605	0.208429	0.553338	0.706415	noBMI	Secondary hypothyroidism	endocrine/metabolic	functional_LOF	5e-05
573.7	18	60372348	MC4R	0.000760047	427605	-0.108723	0.289785	0.707524	noBMI	Abnormal results of function study of liver	digestive	functional_LOF	5e-05
394.2	18	60372348	MC4R	0.00254674	427605	-0.0595217	0.158804	0.707799	noBMI	Mitral valve disease	circulatory system	functional_LOF	0.005
394.2	18	60372348	MC4R	0.00254674	427605	-0.0595217	0.158804	0.707799	noBMI	Mitral valve disease	circulatory system	functional_LOF	all
475	18	60372348	MC4R	0.00254674	427605	-0.0493913	0.131869	0.707996	noBMI	Chronic sinusitis	respiratory	functional_LOF	0.005
475	18	60372348	MC4R	0.00254674	427605	-0.0493913	0.131869	0.707996	noBMI	Chronic sinusitis	respiratory	functional_LOF	all
729.3	18	60372348	MC4R	0.000760047	427605	-1.00161	2.67579	0.708164	noBMI	Panniculitis	musculoskeletal	functional_LOF	5e-05
446.4	18	60372348	MC4R	0.00254674	427605	-0.311886	0.836474	0.709254	noBMI	Wegener's granulomatosis	circulatory system	functional_LOF	0.005
446.4	18	60372348	MC4R	0.00254674	427605	-0.311886	0.836474	0.709254	noBMI	Wegener's granulomatosis	circulatory system	functional_LOF	all
79	18	60372348	MC4R	0.00254674	427605	0.0358139	0.0965647	0.710727	noBMI	Viral infection	infectious diseases	functional_LOF	0.005
79	18	60372348	MC4R	0.00254674	427605	0.0358139	0.0965647	0.710727	noBMI	Viral infection	infectious diseases	functional_LOF	all
465	18	60372348	MC4R	0.00254674	427605	-0.0256995	0.0692965	0.71074	noBMI	Acute upper respiratory infections of multiple or unspecified sites	respiratory	functional_LOF	0.005
465	18	60372348	MC4R	0.00254674	427605	-0.0256995	0.0692965	0.71074	noBMI	Acute upper respiratory infections of multiple or unspecified sites	respiratory	functional_LOF	all
733	18	60372348	MC4R	0.000760047	427605	-0.117993	0.319781	0.712143	noBMI	Other disorders of bone and cartilage	musculoskeletal	functional_LOF	5e-05
596.1	18	60372348	MC4R	0.00254674	427605	0.0982518	0.266776	0.712654	noBMI	Bladder neck obstruction	genitourinary	functional_LOF	0.005
596.1	18	60372348	MC4R	0.00254674	427605	0.0982518	0.266776	0.712654	noBMI	Bladder neck obstruction	genitourinary	functional_LOF	all
38.2	18	60372348	MC4R	0.000760047	427605	0.295798	0.807889	0.714263	noBMI	Gram positive septicemia	infectious diseases	functional_LOF	5e-05
571.6	18	60372348	MC4R	0.000760047	427605	0.438313	1.20249	0.715481	noBMI	Primary biliary cirrhosis	digestive	functional_LOF	5e-05
395.1	18	60372348	MC4R	0.000760047	427605	0.108193	0.296936	0.715585	noBMI	Nonrheumatic mitral valve disorders	circulatory system	functional_LOF	5e-05
78	18	60372348	MC4R	0.000760047	427605	0.0756107	0.208277	0.716582	noBMI	Viral warts & HPV	infectious diseases	functional_LOF	5e-05
250.24	18	60372348	MC4R	0.00254674	427605	0.147153	0.407634	0.718105	noBMI	Type 2 diabetes with neurological manifestations	endocrine/metabolic	functional_LOF	0.005
250.24	18	60372348	MC4R	0.00254674	427605	0.147153	0.407634	0.718105	noBMI	Type 2 diabetes with neurological manifestations	endocrine/metabolic	functional_LOF	all
300.1	18	60372348	MC4R	0.00254674	427605	-0.0404388	0.112583	0.719452	noBMI	Anxiety disorder	mental disorders	functional_LOF	0.005
300.1	18	60372348	MC4R	0.00254674	427605	-0.0404388	0.112583	0.719452	noBMI	Anxiety disorder	mental disorders	functional_LOF	all
722.3	18	60372348	MC4R	0.000760047	427605	-1.00012	2.79857	0.720815	noBMI	Schmorl's nodes	musculoskeletal	functional_LOF	5e-05
275	18	60372348	MC4R	0.000760047	427605	0.427558	1.19709	0.720968	noBMI	Disorders of mineral metabolism	endocrine/metabolic	functional_LOF	5e-05
840	18	60372348	MC4R	0.00254674	427605	0.154909	0.441394	0.725621	noBMI	Sprains and strains	injuries & poisonings	functional_LOF	0.005
840	18	60372348	MC4R	0.00254674	427605	0.154909	0.441394	0.725621	noBMI	Sprains and strains	injuries & poisonings	functional_LOF	all
728.71	18	60372348	MC4R	0.000760047	427605	-0.12637	0.360683	0.726066	noBMI	Contracture of palmar fascia [Dupuytren's disease]	musculoskeletal	functional_LOF	5e-05
571.51	18	60372348	MC4R	0.00254674	427605	0.117993	0.33701	0.726251	noBMI	Cirrhosis of liver without mention of alcohol	digestive	functional_LOF	0.005
571.51	18	60372348	MC4R	0.00254674	427605	0.117993	0.33701	0.726251	noBMI	Cirrhosis of liver without mention of alcohol	digestive	functional_LOF	all
480	18	60372348	MC4R	0.00254674	427605	-0.0361311	0.103351	0.726641	noBMI	Pneumonia	respiratory	functional_LOF	0.005
480	18	60372348	MC4R	0.00254674	427605	-0.0361311	0.103351	0.726641	noBMI	Pneumonia	respiratory	functional_LOF	all
333.3	18	60372348	MC4R	0.000760047	427605	-1.00126	2.86579	0.7268	noBMI	Tics and choreas	neurological	functional_LOF	5e-05
305.21	18	60372348	MC4R	0.000760047	427605	-0.995679	2.85913	0.727656	noBMI	Anorexia nervosa	mental disorders	functional_LOF	5e-05
514.1	18	60372348	MC4R	0.000760047	427605	-1.00096	2.89038	0.72911	noBMI	Abnormal results of function study of pulmonary system	respiratory	functional_LOF	5e-05
368.1	18	60372348	MC4R	0.00254674	427605	-0.123581	0.357729	0.729748	noBMI	Amblyopia	sense organs	functional_LOF	0.005
368.1	18	60372348	MC4R	0.00254674	427605	-0.123581	0.357729	0.729748	noBMI	Amblyopia	sense organs	functional_LOF	all
433.3	18	60372348	MC4R	0.000760047	427605	-0.144168	0.419883	0.731333	noBMI	Cerebral ischemia	circulatory system	functional_LOF	5e-05
530.11	18	60372348	MC4R	0.000760047	427605	-0.0410254	0.120007	0.732457	noBMI	GERD	digestive	functional_LOF	5e-05
367.1	18	60372348	MC4R	0.000760047	427605	0.150781	0.441612	0.732777	noBMI	Myopia	sense organs	functional_LOF	5e-05
426.3	18	60372348	MC4R	0.00254674	427605	0.149404	0.441548	0.735089	noBMI	Bundle branch block	circulatory system	functional_LOF	0.005
426.3	18	60372348	MC4R	0.00254674	427605	0.149404	0.441548	0.735089	noBMI	Bundle branch block	circulatory system	functional_LOF	all
53	18	60372348	MC4R	0.00254674	427605	0.0404583	0.12	0.736002	noBMI	Herpes zoster	infectious diseases	functional_LOF	0.005
53	18	60372348	MC4R	0.00254674	427605	0.0404583	0.12	0.736002	noBMI	Herpes zoster	infectious diseases	functional_LOF	all
735.23	18	60372348	MC4R	0.000760047	427605	-0.17716	0.528548	0.737488	noBMI	Hallux rigidus	musculoskeletal	functional_LOF	5e-05
741.5	18	60372348	MC4R	0.000760047	427605	-0.99968	2.98726	0.737891	noBMI	Hemarthrosis	musculoskeletal	functional_LOF	5e-05
348.4	18	60372348	MC4R	0.00254674	427605	-0.284117	0.850734	0.738404	noBMI	Cerebral cysts	neurological	functional_LOF	0.005
348.4	18	60372348	MC4R	0.00254674	427605	-0.284117	0.850734	0.738404	noBMI	Cerebral cysts	neurological	functional_LOF	all
346.2	18	60372348	MC4R	0.000760047	427605	-0.999023	2.9979	0.738952	noBMI	Nonspecific abnormal results of function study of brain and central nervous system	neurological	functional_LOF	5e-05
782.3	18	60372348	MC4R	0.000760047	427605	-0.112761	0.338483	0.739032	noBMI	Edema	symptoms	functional_LOF	5e-05
716.8	18	60372348	MC4R	0.000760047	427605	-0.999724	3.00513	0.739382	noBMI	Palindromic rheumatism	musculoskeletal	functional_LOF	5e-05
300.11	18	60372348	MC4R	0.000760047	427605	0.392748	1.18317	0.739931	noBMI	Generalized anxiety disorder	mental disorders	functional_LOF	5e-05
374.2	18	60372348	MC4R	0.000760047	427605	-1.00065	3.02086	0.740459	noBMI	Lagophthalmos	sense organs	functional_LOF	5e-05
189.11	18	60372348	MC4R	0.00254674	427605	-0.0992493	0.303181	0.743396	noBMI	Malignant neoplasm of kidney, except pelvis	neoplasms	functional_LOF	0.005
189.11	18	60372348	MC4R	0.00254674	427605	-0.0992493	0.303181	0.743396	noBMI	Malignant neoplasm of kidney, except pelvis	neoplasms	functional_LOF	all
224.1	18	60372348	MC4R	0.00254674	427605	-0.279477	0.854887	0.743731	noBMI	Benign neoplasm of eye, uveal	neoplasms	functional_LOF	0.005
224.1	18	60372348	MC4R	0.00254674	427605	-0.279477	0.854887	0.743731	noBMI	Benign neoplasm of eye, uveal	neoplasms	functional_LOF	all
215	18	60372348	MC4R	0.000760047	427605	-0.207041	0.633917	0.743966	noBMI	Other benign neoplasm of connective and other soft tissue	neoplasms	functional_LOF	5e-05
696.4	18	60372348	MC4R	0.00254674	427605	-0.041786	0.128177	0.744422	noBMI	Psoriasis	dermatologic	functional_LOF	0.005
696.4	18	60372348	MC4R	0.00254674	427605	-0.041786	0.128177	0.744422	noBMI	Psoriasis	dermatologic	functional_LOF	all
70.4	18	60372348	MC4R	0.000760047	427605	0.383156	1.179	0.745193	noBMI	Chronic hepatitis	infectious diseases	functional_LOF	5e-05
253.2	18	60372348	MC4R	0.000760047	427605	0.382277	1.17804	0.745557	noBMI	Pituitary hypofunction	endocrine/metabolic	functional_LOF	5e-05
751.22	18	60372348	MC4R	0.000760047	427605	-0.277551	0.857102	0.746071	noBMI	Other specified congenital anomalies of kidney	congenital anomalies	functional_LOF	5e-05
386.3	18	60372348	MC4R	0.00254674	427605	0.0777393	0.241041	0.747063	noBMI	Labyrinthitis	sense organs	functional_LOF	0.005
386.3	18	60372348	MC4R	0.00254674	427605	0.0777393	0.241041	0.747063	noBMI	Labyrinthitis	sense organs	functional_LOF	all
401.22	18	60372348	MC4R	0.000760047	427605	-0.204953	0.635885	0.747216	noBMI	Hypertensive chronic kidney disease	circulatory system	functional_LOF	5e-05
250.41	18	60372348	MC4R	0.000760047	427605	-0.149947	0.465905	0.747574	noBMI	Impaired fasting glucose	endocrine/metabolic	functional_LOF	5e-05
577.2	18	60372348	MC4R	0.000760047	427605	-0.275059	0.858302	0.748614	noBMI	Chronic pancreatitis	digestive	functional_LOF	5e-05
250.23	18	60372348	MC4R	0.00254674	427605	0.0817981	0.255333	0.748697	noBMI	Type 2 diabetes with ophthalmic manifestations	endocrine/metabolic	functional_LOF	0.005
250.23	18	60372348	MC4R	0.00254674	427605	0.0817981	0.255333	0.748697	noBMI	Type 2 diabetes with ophthalmic manifestations	endocrine/metabolic	functional_LOF	all
555.2	18	60372348	MC4R	0.000760047	427605	-0.115251	0.360224	0.749012	noBMI	Ulcerative colitis	digestive	functional_LOF	5e-05
723	18	60372348	MC4R	0.00254674	427605	-0.168683	0.529922	0.750245	noBMI	Other disorders of cervical region	musculoskeletal	functional_LOF	0.005
723	18	60372348	MC4R	0.00254674	427605	-0.168683	0.529922	0.750245	noBMI	Other disorders of cervical region	musculoskeletal	functional_LOF	all
681	18	60372348	MC4R	0.00254674	427605	0.0354458	0.111652	0.750889	noBMI	Superficial cellulitis and abscess	dermatologic	functional_LOF	0.005
681	18	60372348	MC4R	0.00254674	427605	0.0354458	0.111652	0.750889	noBMI	Superficial cellulitis and abscess	dermatologic	functional_LOF	all
364	18	60372348	MC4R	0.000760047	427605	-0.201857	0.637438	0.751495	noBMI	Corneal opacity and other disorders of cornea	sense organs	functional_LOF	5e-05
341	18	60372348	MC4R	0.00254674	427605	-0.201028	0.636285	0.752047	noBMI	Other demyelinating diseases of central nervous system	neurological	functional_LOF	0.005
341	18	60372348	MC4R	0.00254674	427605	-0.201028	0.636285	0.752047	noBMI	Other demyelinating diseases of central nervous system	neurological	functional_LOF	all
242.1	18	60372348	MC4R	0.000760047	427605	-0.271361	0.859324	0.752167	noBMI	Graves' disease	endocrine/metabolic	functional_LOF	5e-05
455	18	60372348	MC4R	0.00254674	427605	-0.0275968	0.0889722	0.756429	noBMI	Hemorrhoids	circulatory system	functional_LOF	0.005
455	18	60372348	MC4R	0.00254674	427605	-0.0275968	0.0889722	0.756429	noBMI	Hemorrhoids	circulatory system	functional_LOF	all
555.21	18	60372348	MC4R	0.000760047	427605	0.244739	0.791615	0.757197	noBMI	Ulcerative colitis (chronic)	digestive	functional_LOF	5e-05
250.13	18	60372348	MC4R	0.00254674	427605	-0.164241	0.531616	0.757363	noBMI	Type 1 diabetes with ophthalmic manifestations	endocrine/metabolic	functional_LOF	0.005
250.13	18	60372348	MC4R	0.00254674	427605	-0.164241	0.531616	0.757363	noBMI	Type 1 diabetes with ophthalmic manifestations	endocrine/metabolic	functional_LOF	all
289	18	60372348	MC4R	0.000760047	427605	0.194972	0.633904	0.758406	noBMI	Other diseases of blood and blood-forming organs	hematopoietic	functional_LOF	5e-05
599	18	60372348	MC4R	0.00254674	427605	-0.0423935	0.137996	0.758686	noBMI	Other symptoms/disorders or the urinary system	genitourinary	functional_LOF	0.005
599	18	60372348	MC4R	0.00254674	427605	-0.0423935	0.137996	0.758686	noBMI	Other symptoms/disorders or the urinary system	genitourinary	functional_LOF	all
564.9	18	60372348	MC4R	0.000760047	427605	-0.047496	0.15465	0.758752	noBMI	Personal history of diseases of digestive system	digestive	functional_LOF	5e-05
696.41	18	60372348	MC4R	0.000760047	427605	0.10869	0.355128	0.75956	noBMI	Psoriasis vulgaris	dermatologic	functional_LOF	5e-05
443.1	18	60372348	MC4R	0.00254674	427605	0.0777018	0.254017	0.759688	noBMI	Raynaud's syndrome	circulatory system	functional_LOF	0.005
443.1	18	60372348	MC4R	0.00254674	427605	0.0777018	0.254017	0.759688	noBMI	Raynaud's syndrome	circulatory system	functional_LOF	all
306	18	60372348	MC4R	0.00254674	427605	-0.0191766	0.062694	0.7597	noBMI	Other mental disorder	mental disorders	functional_LOF	0.005
306	18	60372348	MC4R	0.00254674	427605	-0.0191766	0.062694	0.7597	noBMI	Other mental disorder	mental disorders	functional_LOF	all
694.1	18	60372348	MC4R	0.00254674	427605	-0.142534	0.466136	0.759773	noBMI	Vitiligo	dermatologic	functional_LOF	0.005
694.1	18	60372348	MC4R	0.00254674	427605	-0.142534	0.466136	0.759773	noBMI	Vitiligo	dermatologic	functional_LOF	all
244.2	18	60372348	MC4R	0.000760047	427605	0.354008	1.16597	0.76142	noBMI	Acquired hypothyroidism	endocrine/metabolic	functional_LOF	5e-05
782.3	18	60372348	MC4R	0.00254674	427605	-0.0545045	0.180777	0.763032	noBMI	Edema	symptoms	functional_LOF	0.005
782.3	18	60372348	MC4R	0.00254674	427605	-0.0545045	0.180777	0.763032	noBMI	Edema	symptoms	functional_LOF	all
960.2	18	60372348	MC4R	0.000760047	427605	0.0481751	0.16075	0.764415	noBMI	Allergy/adverse effect of penicillin	injuries & poisonings	functional_LOF	5e-05
564	18	60372348	MC4R	0.000760047	427605	-0.108267	0.361584	0.764617	noBMI	Functional digestive disorders	digestive	functional_LOF	5e-05
165.1	18	60372348	MC4R	0.000760047	427605	-0.108312	0.362242	0.764938	noBMI	Cancer of bronchus; lung	neoplasms	functional_LOF	5e-05
270.32	18	60372348	MC4R	0.000760047	427605	-0.258987	0.866211	0.764948	noBMI	Paraproteinemia	endocrine/metabolic	functional_LOF	5e-05
372	18	60372348	MC4R	0.000760047	427605	0.0914576	0.305916	0.764968	noBMI	Disorders of conjunctiva	sense organs	functional_LOF	5e-05
939	18	60372348	MC4R	0.000760047	427605	0.0510973	0.17229	0.766789	noBMI	Atopic/contact dermatitis due to other or unspecified	dermatologic	functional_LOF	5e-05
333	18	60372348	MC4R	0.000760047	427605	0.129439	0.43738	0.767275	noBMI	Extrapyramidal disease and abnormal movement disorders	neurological	functional_LOF	5e-05
386	18	60372348	MC4R	0.000760047	427605	-0.094784	0.322052	0.76852	noBMI	Vertiginous syndromes and other disorders of vestibular system	sense organs	functional_LOF	5e-05
193	18	60372348	MC4R	0.00254674	427605	0.141286	0.480591	0.768769	noBMI	Thyroid cancer	neoplasms	functional_LOF	0.005
193	18	60372348	MC4R	0.00254674	427605	0.141286	0.480591	0.768769	noBMI	Thyroid cancer	neoplasms	functional_LOF	all
447.1	18	60372348	MC4R	0.00254674	427605	-0.106032	0.361607	0.76935	noBMI	Stricture of artery	circulatory system	functional_LOF	0.005
447.1	18	60372348	MC4R	0.00254674	427605	-0.106032	0.361607	0.76935	noBMI	Stricture of artery	circulatory system	functional_LOF	all
573.9	18	60372348	MC4R	0.00254674	427605	-0.188037	0.64137	0.769384	noBMI	Abnormal serum enzyme levels	digestive	functional_LOF	0.005
573.9	18	60372348	MC4R	0.00254674	427605	-0.188037	0.64137	0.769384	noBMI	Abnormal serum enzyme levels	digestive	functional_LOF	all
565	18	60372348	MC4R	0.000760047	427605	-0.0619103	0.211893	0.770151	noBMI	Anal and rectal conditions	digestive	functional_LOF	5e-05
571.51	18	60372348	MC4R	0.000760047	427605	0.183558	0.631244	0.771214	noBMI	Cirrhosis of liver without mention of alcohol	digestive	functional_LOF	5e-05
480.11	18	60372348	MC4R	0.00254674	427605	0.0343297	0.118069	0.771235	noBMI	Pneumococcal pneumonia	respiratory	functional_LOF	0.005
480.11	18	60372348	MC4R	0.00254674	427605	0.0343297	0.118069	0.771235	noBMI	Pneumococcal pneumonia	respiratory	functional_LOF	all
110.11	18	60372348	MC4R	0.000760047	427605	-0.112782	0.38941	0.772104	noBMI	Dermatophytosis of nail	infectious diseases	functional_LOF	5e-05
426.21	18	60372348	MC4R	0.00254674	427605	-0.0711012	0.245523	0.772129	noBMI	First degree AV block	circulatory system	functional_LOF	0.005
426.21	18	60372348	MC4R	0.00254674	427605	-0.0711012	0.245523	0.772129	noBMI	First degree AV block	circulatory system	functional_LOF	all
714.2	18	60372348	MC4R	0.000760047	427605	-0.997405	3.47407	0.774036	noBMI	Juvenile rheumatoid arthritis	musculoskeletal	functional_LOF	5e-05
402	18	60372348	MC4R	0.00254674	427605	-0.0555433	0.193844	0.774467	noBMI	Elevated blood pressure reading without diagnosis of hypertension	circulatory system	functional_LOF	0.005
402	18	60372348	MC4R	0.00254674	427605	-0.0555433	0.193844	0.774467	noBMI	Elevated blood pressure reading without diagnosis of hypertension	circulatory system	functional_LOF	all
550.5	18	60372348	MC4R	0.000760047	427605	-0.0968175	0.34076	0.776317	noBMI	Ventral hernia	digestive	functional_LOF	5e-05
333.1	18	60372348	MC4R	0.00254674	427605	-0.119897	0.423151	0.776914	noBMI	Essential tremor	neurological	functional_LOF	0.005
333.1	18	60372348	MC4R	0.00254674	427605	-0.119897	0.423151	0.776914	noBMI	Essential tremor	neurological	functional_LOF	all
198.4	18	60372348	MC4R	0.00254674	427605	0.0512498	0.181246	0.777358	noBMI	Secondary malignant neoplasm of liver	neoplasms	functional_LOF	0.005
198.4	18	60372348	MC4R	0.00254674	427605	0.0512498	0.181246	0.777358	noBMI	Secondary malignant neoplasm of liver	neoplasms	functional_LOF	all
524	18	60372348	MC4R	0.000760047	427605	-0.996839	3.54103	0.778318	noBMI	Dentofacial anomalies, including malocclusion	digestive	functional_LOF	5e-05
289	18	60372348	MC4R	0.00254674	427605	-0.0950241	0.339331	0.779451	noBMI	Other diseases of blood and blood-forming organs	hematopoietic	functional_LOF	0.005
289	18	60372348	MC4R	0.00254674	427605	-0.0950241	0.339331	0.779451	noBMI	Other diseases of blood and blood-forming organs	hematopoietic	functional_LOF	all
573	18	60372348	MC4R	0.000760047	427605	-0.0953381	0.340598	0.779543	noBMI	Other disorders of liver	digestive	functional_LOF	5e-05
716.9	18	60372348	MC4R	0.00254674	427605	0.0171408	0.0613779	0.78004	noBMI	Arthropathy NOS	musculoskeletal	functional_LOF	0.005
716.9	18	60372348	MC4R	0.00254674	427605	0.0171408	0.0613779	0.78004	noBMI	Arthropathy NOS	musculoskeletal	functional_LOF	all
363	18	60372348	MC4R	0.00254674	427605	-0.1787	0.645072	0.781763	noBMI	Chorioretinal inflammations, scars, and other disorders of choroid	sense organs	functional_LOF	0.005
363	18	60372348	MC4R	0.00254674	427605	-0.1787	0.645072	0.781763	noBMI	Chorioretinal inflammations, scars, and other disorders of choroid	sense organs	functional_LOF	all
281.12	18	60372348	MC4R	0.00254674	427605	0.0804129	0.291054	0.782332	noBMI	Other vitamin B12 deficiency anemia	hematopoietic	functional_LOF	0.005
281.12	18	60372348	MC4R	0.00254674	427605	0.0804129	0.291054	0.782332	noBMI	Other vitamin B12 deficiency anemia	hematopoietic	functional_LOF	all
577.1	18	60372348	MC4R	0.00254674	427605	-0.0672373	0.244139	0.783004	noBMI	Acute pancreatitis	digestive	functional_LOF	0.005
577.1	18	60372348	MC4R	0.00254674	427605	-0.0672373	0.244139	0.783004	noBMI	Acute pancreatitis	digestive	functional_LOF	all
735.21	18	60372348	MC4R	0.00254674	427605	0.0720369	0.261851	0.783235	noBMI	Hammer toe (acquired)	musculoskeletal	functional_LOF	0.005
735.21	18	60372348	MC4R	0.00254674	427605	0.0720369	0.261851	0.783235	noBMI	Hammer toe (acquired)	musculoskeletal	functional_LOF	all
727.4	18	60372348	MC4R	0.00254674	427605	-0.0542234	0.197204	0.783345	noBMI	Ganglion and cyst of synovium, tendon, and bursa	musculoskeletal	functional_LOF	0.005
727.4	18	60372348	MC4R	0.00254674	427605	-0.0542234	0.197204	0.783345	noBMI	Ganglion and cyst of synovium, tendon, and bursa	musculoskeletal	functional_LOF	all
526.41	18	60372348	MC4R	0.00254674	427605	-0.0991305	0.363432	0.785037	noBMI	Temporomandibular joint disorder, unspecified	digestive	functional_LOF	0.005
526.41	18	60372348	MC4R	0.00254674	427605	-0.0991305	0.363432	0.785037	noBMI	Temporomandibular joint disorder, unspecified	digestive	functional_LOF	all
497	18	60372348	MC4R	0.00254674	427605	0.0399721	0.146824	0.785435	noBMI	Bronchitis	respiratory	functional_LOF	0.005
497	18	60372348	MC4R	0.00254674	427605	0.0399721	0.146824	0.785435	noBMI	Bronchitis	respiratory	functional_LOF	all
381.11	18	60372348	MC4R	0.00254674	427605	0.0410953	0.151448	0.786124	noBMI	Suppurative and unspecified otitis media	sense organs	functional_LOF	0.005
381.11	18	60372348	MC4R	0.00254674	427605	0.0410953	0.151448	0.786124	noBMI	Suppurative and unspecified otitis media	sense organs	functional_LOF	all
253.2	18	60372348	MC4R	0.00254674	427605	0.17016	0.627102	0.786128	noBMI	Pituitary hypofunction	endocrine/metabolic	functional_LOF	0.005
253.2	18	60372348	MC4R	0.00254674	427605	0.17016	0.627102	0.786128	noBMI	Pituitary hypofunction	endocrine/metabolic	functional_LOF	all
529.1	18	60372348	MC4R	0.00254674	427605	-0.144648	0.537416	0.787811	noBMI	Glossitis	digestive	functional_LOF	0.005
529.1	18	60372348	MC4R	0.00254674	427605	-0.144648	0.537416	0.787811	noBMI	Glossitis	digestive	functional_LOF	all
451.2	18	60372348	MC4R	0.000760047	427605	0.0816002	0.305347	0.789287	noBMI	Phlebitis and thrombophlebitis of lower extremities	circulatory system	functional_LOF	5e-05
377	18	60372348	MC4R	0.00254674	427605	-0.172769	0.647064	0.789465	noBMI	Disorders of optic nerve and visual pathways	sense organs	functional_LOF	0.005
377	18	60372348	MC4R	0.00254674	427605	-0.172769	0.647064	0.789465	noBMI	Disorders of optic nerve and visual pathways	sense organs	functional_LOF	all
191.11	18	60372348	MC4R	0.00254674	427605	0.11549	0.433672	0.790003	noBMI	Cancer of brain	neoplasms	functional_LOF	0.005
191.11	18	60372348	MC4R	0.00254674	427605	0.11549	0.433672	0.790003	noBMI	Cancer of brain	neoplasms	functional_LOF	all
803	18	60372348	MC4R	0.00254674	427605	-0.0820527	0.308401	0.790194	noBMI	Fracture of upper limb	injuries & poisonings	functional_LOF	0.005
803	18	60372348	MC4R	0.00254674	427605	-0.0820527	0.308401	0.790194	noBMI	Fracture of upper limb	injuries & poisonings	functional_LOF	all
735.3	18	60372348	MC4R	0.00254674	427605	0.0375261	0.14138	0.79068	noBMI	Hallux valgus (Bunion)	musculoskeletal	functional_LOF	0.005
735.3	18	60372348	MC4R	0.00254674	427605	0.0375261	0.14138	0.79068	noBMI	Hallux valgus (Bunion)	musculoskeletal	functional_LOF	all
550.3	18	60372348	MC4R	0.00254674	427605	-0.102497	0.389858	0.79262	noBMI	Femoral hernia	digestive	functional_LOF	0.005
550.3	18	60372348	MC4R	0.00254674	427605	-0.102497	0.389858	0.79262	noBMI	Femoral hernia	digestive	functional_LOF	all
323	18	60372348	MC4R	0.00254674	427605	0.124076	0.4764	0.79452	noBMI	Encephalitis	neurological	functional_LOF	0.005
323	18	60372348	MC4R	0.00254674	427605	0.124076	0.4764	0.79452	noBMI	Encephalitis	neurological	functional_LOF	all
110.12	18	60372348	MC4R	0.00254674	427605	0.081412	0.316499	0.797004	noBMI	Althete's foot	infectious diseases	functional_LOF	0.005
110.12	18	60372348	MC4R	0.00254674	427605	0.081412	0.316499	0.797004	noBMI	Althete's foot	infectious diseases	functional_LOF	all
442.1	18	60372348	MC4R	0.00254674	427605	0.0848635	0.332627	0.798622	noBMI	Aortic aneurysm	circulatory system	functional_LOF	0.005
442.1	18	60372348	MC4R	0.00254674	427605	0.0848635	0.332627	0.798622	noBMI	Aortic aneurysm	circulatory system	functional_LOF	all
756.1	18	60372348	MC4R	0.000760047	427605	-0.997258	3.91269	0.798818	noBMI	Congenital anomalies of abdominal wall; diaphram	congenital anomalies	functional_LOF	5e-05
596	18	60372348	MC4R	0.000760047	427605	-0.0532073	0.209335	0.799362	noBMI	Other disorders of bladder	genitourinary	functional_LOF	5e-05
270.35	18	60372348	MC4R	0.00254674	427605	0.2881	1.13854	0.800235	noBMI	Macroglobulinemia	endocrine/metabolic	functional_LOF	0.005
270.35	18	60372348	MC4R	0.00254674	427605	0.2881	1.13854	0.800235	noBMI	Macroglobulinemia	endocrine/metabolic	functional_LOF	all
334.1	18	60372348	MC4R	0.00254674	427605	0.195401	0.776216	0.801245	noBMI	Spinocerebellar disease	neurological	functional_LOF	0.005
334.1	18	60372348	MC4R	0.00254674	427605	0.195401	0.776216	0.801245	noBMI	Spinocerebellar disease	neurological	functional_LOF	all
244.1	18	60372348	MC4R	0.00254674	427605	0.0758894	0.302146	0.801684	noBMI	Secondary hypothyroidism	endocrine/metabolic	functional_LOF	0.005
244.1	18	60372348	MC4R	0.00254674	427605	0.0758894	0.302146	0.801684	noBMI	Secondary hypothyroidism	endocrine/metabolic	functional_LOF	all
275.1	18	60372348	MC4R	0.00254674	427605	0.0946561	0.377135	0.801824	noBMI	Disorders of iron metabolism	hematopoietic	functional_LOF	0.005
275.1	18	60372348	MC4R	0.00254674	427605	0.0946561	0.377135	0.801824	noBMI	Disorders of iron metabolism	hematopoietic	functional_LOF	all
695.22	18	60372348	MC4R	0.00254674	427605	-0.222267	0.886797	0.802093	noBMI	Pemphigus and pemphigoid	dermatologic	functional_LOF	0.005
695.22	18	60372348	MC4R	0.00254674	427605	-0.222267	0.886797	0.802093	noBMI	Pemphigus and pemphigoid	dermatologic	functional_LOF	all
172.11	18	60372348	MC4R	0.00254674	427605	0.042153	0.168294	0.802222	noBMI	Melanomas of skin	neoplasms	functional_LOF	0.005
172.11	18	60372348	MC4R	0.00254674	427605	0.042153	0.168294	0.802222	noBMI	Melanomas of skin	neoplasms	functional_LOF	all
573.5	18	60372348	MC4R	0.000760047	427605	-0.162609	0.651155	0.802801	noBMI	Jaundice (not of newborn)	digestive	functional_LOF	5e-05
726.3	18	60372348	MC4R	0.00254674	427605	0.0566623	0.227651	0.803438	noBMI	Bursitis	musculoskeletal	functional_LOF	0.005
726.3	18	60372348	MC4R	0.00254674	427605	0.0566623	0.227651	0.803438	noBMI	Bursitis	musculoskeletal	functional_LOF	all
698	18	60372348	MC4R	0.000760047	427605	-0.0630125	0.254937	0.804778	noBMI	Pruritus and related conditions	dermatologic	functional_LOF	5e-05
472	18	60372348	MC4R	0.000760047	427605	-0.0843718	0.342406	0.805366	noBMI	Chronic pharyngitis and nasopharyngitis	respiratory	functional_LOF	5e-05
226	18	60372348	MC4R	0.000760047	427605	0.278442	1.13399	0.806037	noBMI	Benign neoplasm of thyroid glands	neoplasms	functional_LOF	5e-05
555.1	18	60372348	MC4R	0.00254674	427605	0.0656505	0.26873	0.806999	noBMI	Regional enteritis	digestive	functional_LOF	0.005
555.1	18	60372348	MC4R	0.00254674	427605	0.0656505	0.26873	0.806999	noBMI	Regional enteritis	digestive	functional_LOF	all
346	18	60372348	MC4R	0.00254674	427605	-0.911785	3.73296	0.807035	noBMI	Abnormal findings on study of brain and/or nervous system	neurological	functional_LOF	0.005
346	18	60372348	MC4R	0.00254674	427605	-0.911785	3.73296	0.807035	noBMI	Abnormal findings on study of brain and/or nervous system	neurological	functional_LOF	all
557.1	18	60372348	MC4R	0.00254674	427605	-0.0618611	0.253792	0.807427	noBMI	Celiac disease	digestive	functional_LOF	0.005
557.1	18	60372348	MC4R	0.00254674	427605	-0.0618611	0.253792	0.807427	noBMI	Celiac disease	digestive	functional_LOF	all
420.21	18	60372348	MC4R	0.000760047	427605	0.275473	1.13209	0.807749	noBMI	Acute pericarditis	circulatory system	functional_LOF	5e-05
681	18	60372348	MC4R	0.000760047	427605	-0.0508059	0.208844	0.807795	noBMI	Superficial cellulitis and abscess	dermatologic	functional_LOF	5e-05
427.8	18	60372348	MC4R	0.00254674	427605	-0.103519	0.427208	0.808536	noBMI	Sinoatrial node dysfunction (Bradycardia)	circulatory system	functional_LOF	0.005
427.8	18	60372348	MC4R	0.00254674	427605	-0.103519	0.427208	0.808536	noBMI	Sinoatrial node dysfunction (Bradycardia)	circulatory system	functional_LOF	all
384.4	18	60372348	MC4R	0.00254674	427605	0.0763952	0.315331	0.808571	noBMI	Perforation of tympanic membrane	sense organs	functional_LOF	0.005
384.4	18	60372348	MC4R	0.00254674	427605	0.0763952	0.315331	0.808571	noBMI	Perforation of tympanic membrane	sense organs	functional_LOF	all
362.8	18	60372348	MC4R	0.00254674	427605	-0.213803	0.892508	0.810677	noBMI	Retinal hemorrhage/ischemia	sense organs	functional_LOF	0.005
362.8	18	60372348	MC4R	0.00254674	427605	-0.213803	0.892508	0.810677	noBMI	Retinal hemorrhage/ischemia	sense organs	functional_LOF	all
690.1	18	60372348	MC4R	0.000760047	427605	0.0668878	0.280211	0.811334	noBMI	Seborrheic dermatitis	dermatologic	functional_LOF	5e-05
292.2	18	60372348	MC4R	0.000760047	427605	-0.21234	0.89856	0.813191	noBMI	Mild cognitive impairment	mental disorders	functional_LOF	5e-05
528.11	18	60372348	MC4R	0.000760047	427605	-0.210798	0.892354	0.813256	noBMI	Stomatitis and mucositis (ulcerative)	digestive	functional_LOF	5e-05
687.1	18	60372348	MC4R	0.000760047	427605	0.0714258	0.302861	0.81356	noBMI	Rash and other nonspecific skin eruption	dermatologic	functional_LOF	5e-05
200	18	60372348	MC4R	0.000760047	427605	-0.154229	0.655408	0.813963	noBMI	Myeloproliferative disease	neoplasms	functional_LOF	5e-05
474.2	18	60372348	MC4R	0.000760047	427605	0.144737	0.620762	0.815638	noBMI	Chronic tonsillitis and adenoiditis	respiratory	functional_LOF	5e-05
274.2	18	60372348	MC4R	0.00254674	427605	0.261622	1.1267	0.816381	noBMI	Crystal arthropathies	endocrine/metabolic	functional_LOF	0.005
274.2	18	60372348	MC4R	0.00254674	427605	0.261622	1.1267	0.816381	noBMI	Crystal arthropathies	endocrine/metabolic	functional_LOF	all
214	18	60372348	MC4R	0.000760047	427605	0.0628139	0.270578	0.816424	noBMI	Lipoma	neoplasms	functional_LOF	5e-05
426	18	60372348	MC4R	0.000760047	427605	0.26205	1.13004	0.81662	noBMI	Cardiac conduction disorders	circulatory system	functional_LOF	5e-05
335	18	60372348	MC4R	0.00254674	427605	-0.0712205	0.307602	0.8169	noBMI	Multiple sclerosis	neurological	functional_LOF	0.005
335	18	60372348	MC4R	0.00254674	427605	-0.0712205	0.307602	0.8169	noBMI	Multiple sclerosis	neurological	functional_LOF	all
269	18	60372348	MC4R	0.00254674	427605	-0.0910774	0.39492	0.817608	noBMI	Proteinuria	endocrine/metabolic	functional_LOF	0.005
269	18	60372348	MC4R	0.00254674	427605	-0.0910774	0.39492	0.817608	noBMI	Proteinuria	endocrine/metabolic	functional_LOF	all
368.5	18	60372348	MC4R	0.000760047	427605	-0.980692	4.27212	0.818437	noBMI	Color vision deficiencies	sense organs	functional_LOF	5e-05
557	18	60372348	MC4R	0.00254674	427605	-0.0706543	0.307887	0.818495	noBMI	Intestinal malabsorption (non-celiac)	digestive	functional_LOF	0.005
557	18	60372348	MC4R	0.00254674	427605	-0.0706543	0.307887	0.818495	noBMI	Intestinal malabsorption (non-celiac)	digestive	functional_LOF	all
165.1	18	60372348	MC4R	0.00254674	427605	0.0433332	0.189743	0.819352	noBMI	Cancer of bronchus; lung	neoplasms	functional_LOF	0.005
165.1	18	60372348	MC4R	0.00254674	427605	0.0433332	0.189743	0.819352	noBMI	Cancer of bronchus; lung	neoplasms	functional_LOF	all
745	18	60372348	MC4R	0.00254674	427605	-0.0255857	0.112174	0.819577	noBMI	Pain in joint	musculoskeletal	functional_LOF	0.005
745	18	60372348	MC4R	0.00254674	427605	-0.0255857	0.112174	0.819577	noBMI	Pain in joint	musculoskeletal	functional_LOF	all
800	18	60372348	MC4R	0.000760047	427605	-0.123095	0.546771	0.821877	noBMI	Fracture of lower limb	injuries & poisonings	functional_LOF	5e-05
706.8	18	60372348	MC4R	0.000760047	427605	-0.987804	4.40889	0.82272	noBMI	Other specified diseases of sebaceous glands	dermatologic	functional_LOF	5e-05
706.2	18	60372348	MC4R	0.000760047	427605	-0.0499063	0.223464	0.823279	noBMI	Sebaceous cyst	dermatologic	functional_LOF	5e-05
716	18	60372348	MC4R	0.00254674	427605	0.171217	0.769489	0.823919	noBMI	Other arthropathies	musculoskeletal	functional_LOF	0.005
716	18	60372348	MC4R	0.00254674	427605	0.171217	0.769489	0.823919	noBMI	Other arthropathies	musculoskeletal	functional_LOF	all
364.5	18	60372348	MC4R	0.00254674	427605	-0.121106	0.544953	0.824134	noBMI	Corneal dystrophy	sense organs	functional_LOF	0.005
364.5	18	60372348	MC4R	0.00254674	427605	-0.121106	0.544953	0.824134	noBMI	Corneal dystrophy	sense organs	functional_LOF	all
200.1	18	60372348	MC4R	0.00254674	427605	-0.120403	0.545807	0.825407	noBMI	Polycythemia vera	neoplasms	functional_LOF	0.005
200.1	18	60372348	MC4R	0.00254674	427605	-0.120403	0.545807	0.825407	noBMI	Polycythemia vera	neoplasms	functional_LOF	all
395.1	18	60372348	MC4R	0.00254674	427605	-0.0349268	0.158734	0.825845	noBMI	Nonrheumatic mitral valve disorders	circulatory system	functional_LOF	0.005
395.1	18	60372348	MC4R	0.00254674	427605	-0.0349268	0.158734	0.825845	noBMI	Nonrheumatic mitral valve disorders	circulatory system	functional_LOF	all
427.8	18	60372348	MC4R	0.000760047	427605	0.169111	0.768703	0.825875	noBMI	Sinoatrial node dysfunction (Bradycardia)	circulatory system	functional_LOF	5e-05
803.3	18	60372348	MC4R	0.00254674	427605	0.0873571	0.397921	0.826234	noBMI	Fracture of clavicle or scapula	injuries & poisonings	functional_LOF	0.005
803.3	18	60372348	MC4R	0.00254674	427605	0.0873571	0.397921	0.826234	noBMI	Fracture of clavicle or scapula	injuries & poisonings	functional_LOF	all
112	18	60372348	MC4R	0.000760047	427605	0.055672	0.254087	0.826567	noBMI	Candidiasis	infectious diseases	functional_LOF	5e-05
333.4	18	60372348	MC4R	0.00254674	427605	0.0940683	0.429492	0.826633	noBMI	Torsion dystonia	neurological	functional_LOF	0.005
333.4	18	60372348	MC4R	0.00254674	427605	0.0940683	0.429492	0.826633	noBMI	Torsion dystonia	neurological	functional_LOF	all
362	18	60372348	MC4R	0.000760047	427605	-0.0714617	0.326293	0.826641	noBMI	Other retinal disorders	sense organs	functional_LOF	5e-05
274.1	18	60372348	MC4R	0.00254674	427605	0.0252508	0.115989	0.827663	noBMI	Gout	endocrine/metabolic	functional_LOF	0.005
274.1	18	60372348	MC4R	0.00254674	427605	0.0252508	0.115989	0.827663	noBMI	Gout	endocrine/metabolic	functional_LOF	all
770	18	60372348	MC4R	0.00254674	427605	0.0604203	0.279226	0.828688	noBMI	Myalgia and myositis unspecified	symptoms	functional_LOF	0.005
770	18	60372348	MC4R	0.00254674	427605	0.0604203	0.279226	0.828688	noBMI	Myalgia and myositis unspecified	symptoms	functional_LOF	all
198.4	18	60372348	MC4R	0.000760047	427605	0.0711017	0.331612	0.830226	noBMI	Secondary malignant neoplasm of liver	neoplasms	functional_LOF	5e-05
368	18	60372348	MC4R	0.000760047	427605	0.0676759	0.315752	0.830288	noBMI	Visual disturbances	sense organs	functional_LOF	5e-05
740.9	18	60372348	MC4R	0.000760047	427605	0.0458341	0.214318	0.830656	noBMI	Osteoarthrosis NOS	musculoskeletal	functional_LOF	5e-05
8	18	60372348	MC4R	0.000760047	427605	0.0406154	0.191583	0.832108	noBMI	Intestinal infection	infectious diseases	functional_LOF	5e-05
369.5	18	60372348	MC4R	0.00254674	427605	-0.0217265	0.102486	0.832111	noBMI	Conjunctivitis, infectious	sense organs	functional_LOF	0.005
369.5	18	60372348	MC4R	0.00254674	427605	-0.0217265	0.102486	0.832111	noBMI	Conjunctivitis, infectious	sense organs	functional_LOF	all
504	18	60372348	MC4R	0.000760047	427605	0.162084	0.765992	0.832419	noBMI	Other alveolar and parietoalveolar pneumonopathy	respiratory	functional_LOF	5e-05
377.3	18	60372348	MC4R	0.00254674	427605	-0.11539	0.546312	0.832719	noBMI	Optic neuritis/neuropathy	sense organs	functional_LOF	0.005
377.3	18	60372348	MC4R	0.00254674	427605	-0.11539	0.546312	0.832719	noBMI	Optic neuritis/neuropathy	sense organs	functional_LOF	all
282.9	18	60372348	MC4R	0.00254674	427605	0.234101	1.11352	0.833485	noBMI	Other hereditary hemolytic anemias	hematopoietic	functional_LOF	0.005
282.9	18	60372348	MC4R	0.00254674	427605	0.234101	1.11352	0.833485	noBMI	Other hereditary hemolytic anemias	hematopoietic	functional_LOF	all
427.21	18	60372348	MC4R	0.00254674	427605	0.0213897	0.101863	0.83368	noBMI	Atrial fibrillation	circulatory system	functional_LOF	0.005
427.21	18	60372348	MC4R	0.00254674	427605	0.0213897	0.101863	0.83368	noBMI	Atrial fibrillation	circulatory system	functional_LOF	all
704.1	18	60372348	MC4R	0.00254674	427605	0.0771875	0.370731	0.83507	noBMI	Alopecia	dermatologic	functional_LOF	0.005
704.1	18	60372348	MC4R	0.00254674	427605	0.0771875	0.370731	0.83507	noBMI	Alopecia	dermatologic	functional_LOF	all
573.7	18	60372348	MC4R	0.00254674	427605	0.0322982	0.15765	0.837671	noBMI	Abnormal results of function study of liver	digestive	functional_LOF	0.005
573.7	18	60372348	MC4R	0.00254674	427605	0.0322982	0.15765	0.837671	noBMI	Abnormal results of function study of liver	digestive	functional_LOF	all
442.11	18	60372348	MC4R	0.00254674	427605	0.061821	0.302946	0.838302	noBMI	Abdominal aortic aneurysm	circulatory system	functional_LOF	0.005
442.11	18	60372348	MC4R	0.00254674	427605	0.061821	0.302946	0.838302	noBMI	Abdominal aortic aneurysm	circulatory system	functional_LOF	all
189	18	60372348	MC4R	0.00254674	427605	0.0408398	0.200339	0.838468	noBMI	Cancer of urinary organs (incl. kidney and bladder)	neoplasms	functional_LOF	0.005
189	18	60372348	MC4R	0.00254674	427605	0.0408398	0.200339	0.838468	noBMI	Cancer of urinary organs (incl. kidney and bladder)	neoplasms	functional_LOF	all
800.4	18	60372348	MC4R	0.00254674	427605	-0.134526	0.662093	0.838992	noBMI	Fracture of patella	injuries & poisonings	functional_LOF	0.005
800.4	18	60372348	MC4R	0.00254674	427605	-0.134526	0.662093	0.838992	noBMI	Fracture of patella	injuries & poisonings	functional_LOF	all
418	18	60372348	MC4R	0.00254674	427605	0.0145745	0.071753	0.839041	noBMI	Nonspecific chest pain	circulatory system	functional_LOF	0.005
418	18	60372348	MC4R	0.00254674	427605	0.0145745	0.071753	0.839041	noBMI	Nonspecific chest pain	circulatory system	functional_LOF	all
389.3	18	60372348	MC4R	0.00254674	427605	-0.111424	0.549209	0.839228	noBMI	Degenerative and vascular disorders of ear	sense organs	functional_LOF	0.005
389.3	18	60372348	MC4R	0.00254674	427605	-0.111424	0.549209	0.839228	noBMI	Degenerative and vascular disorders of ear	sense organs	functional_LOF	all
540.11	18	60372348	MC4R	0.00254674	427605	0.0523188	0.258894	0.83985	noBMI	Acute appendicitis	digestive	functional_LOF	0.005
540.11	18	60372348	MC4R	0.00254674	427605	0.0523188	0.258894	0.83985	noBMI	Acute appendicitis	digestive	functional_LOF	all
709.7	18	60372348	MC4R	0.00254674	427605	0.0432912	0.21565	0.840896	noBMI	Unspecified diffuse connective tissue disease	dermatologic	functional_LOF	0.005
709.7	18	60372348	MC4R	0.00254674	427605	0.0432912	0.21565	0.840896	noBMI	Unspecified diffuse connective tissue disease	dermatologic	functional_LOF	all
228	18	60372348	MC4R	0.00254674	427605	-0.0431618	0.215966	0.841594	noBMI	Hemangioma and lymphangioma, any site	neoplasms	functional_LOF	0.005
228	18	60372348	MC4R	0.00254674	427605	-0.0431618	0.215966	0.841594	noBMI	Hemangioma and lymphangioma, any site	neoplasms	functional_LOF	all
369.2	18	60372348	MC4R	0.000760047	427605	0.219467	1.11105	0.843413	noBMI	Eye infection, viral	sense organs	functional_LOF	5e-05
362	18	60372348	MC4R	0.00254674	427605	-0.0348231	0.176858	0.843907	noBMI	Other retinal disorders	sense organs	functional_LOF	0.005
362	18	60372348	MC4R	0.00254674	427605	-0.0348231	0.176858	0.843907	noBMI	Other retinal disorders	sense organs	functional_LOF	all
276.12	18	60372348	MC4R	0.00254674	427605	-0.0334002	0.169677	0.843948	noBMI	Hyposmolality and/or hyponatremia	endocrine/metabolic	functional_LOF	0.005
276.12	18	60372348	MC4R	0.00254674	427605	-0.0334002	0.169677	0.843948	noBMI	Hyposmolality and/or hyponatremia	endocrine/metabolic	functional_LOF	all
714	18	60372348	MC4R	0.00254674	427605	-0.0496017	0.25477	0.845634	noBMI	Rheumatoid arthritis and other inflammatory polyarthropathies	musculoskeletal	functional_LOF	0.005
714	18	60372348	MC4R	0.00254674	427605	-0.0496017	0.25477	0.845634	noBMI	Rheumatoid arthritis and other inflammatory polyarthropathies	musculoskeletal	functional_LOF	all
345	18	60372348	MC4R	0.000760047	427605	0.0610874	0.314387	0.845936	noBMI	Epilepsy, recurrent seizures, convulsions	neurological	functional_LOF	5e-05
292.4	18	60372348	MC4R	0.00254674	427605	0.0344163	0.180186	0.848522	noBMI	Altered mental status	mental disorders	functional_LOF	0.005
292.4	18	60372348	MC4R	0.00254674	427605	0.0344163	0.180186	0.848522	noBMI	Altered mental status	mental disorders	functional_LOF	all
575.6	18	60372348	MC4R	0.00254674	427605	0.0996406	0.527593	0.850204	noBMI	Cholesterolosis of gallbladder	digestive	functional_LOF	0.005
575.6	18	60372348	MC4R	0.00254674	427605	0.0996406	0.527593	0.850204	noBMI	Cholesterolosis of gallbladder	digestive	functional_LOF	all
706.1	18	60372348	MC4R	0.00254674	427605	-0.0383919	0.203744	0.850538	noBMI	Acne	dermatologic	functional_LOF	0.005
706.1	18	60372348	MC4R	0.00254674	427605	-0.0383919	0.203744	0.850538	noBMI	Acne	dermatologic	functional_LOF	all
157	18	60372348	MC4R	0.00254674	427605	0.0651627	0.346965	0.851027	noBMI	Pancreatic cancer	neoplasms	functional_LOF	0.005
157	18	60372348	MC4R	0.00254674	427605	0.0651627	0.346965	0.851027	noBMI	Pancreatic cancer	neoplasms	functional_LOF	all
800.3	18	60372348	MC4R	0.00254674	427605	0.0692461	0.368955	0.851126	noBMI	Fracture of tibia and fibula	injuries & poisonings	functional_LOF	0.005
800.3	18	60372348	MC4R	0.00254674	427605	0.0692461	0.368955	0.851126	noBMI	Fracture of tibia and fibula	injuries & poisonings	functional_LOF	all
452	18	60372348	MC4R	0.00254674	427605	0.0689276	0.367833	0.851356	noBMI	Other venous embolism and thrombosis	circulatory system	functional_LOF	0.005
452	18	60372348	MC4R	0.00254674	427605	0.0689276	0.367833	0.851356	noBMI	Other venous embolism and thrombosis	circulatory system	functional_LOF	all
244.2	18	60372348	MC4R	0.00254674	427605	0.113735	0.612204	0.852618	noBMI	Acquired hypothyroidism	endocrine/metabolic	functional_LOF	0.005
244.2	18	60372348	MC4R	0.00254674	427605	0.113735	0.612204	0.852618	noBMI	Acquired hypothyroidism	endocrine/metabolic	functional_LOF	all
317.11	18	60372348	MC4R	0.00254674	427605	-0.0603351	0.326874	0.853557	noBMI	Alcoholic liver damage	mental disorders	functional_LOF	0.005
317.11	18	60372348	MC4R	0.00254674	427605	-0.0603351	0.326874	0.853557	noBMI	Alcoholic liver damage	mental disorders	functional_LOF	all
211	18	60372348	MC4R	0.000760047	427605	-0.0456551	0.249788	0.854974	noBMI	Benign neoplasm of other parts of digestive system	neoplasms	functional_LOF	5e-05
415.11	18	60372348	MC4R	0.00254674	427605	0.041918	0.230738	0.855842	noBMI	Pulmonary embolism and infarction, acute	circulatory system	functional_LOF	0.005
415.11	18	60372348	MC4R	0.00254674	427605	0.041918	0.230738	0.855842	noBMI	Pulmonary embolism and infarction, acute	circulatory system	functional_LOF	all
530.13	18	60372348	MC4R	0.000760047	427605	0.0599924	0.330532	0.855973	noBMI	Barrett's esophagus	digestive	functional_LOF	5e-05
965.1	18	60372348	MC4R	0.00254674	427605	0.04055	0.225739	0.857442	noBMI	Opiates and related narcotics causing adverse effects in therapeutic use	injuries & poisonings	functional_LOF	0.005
965.1	18	60372348	MC4R	0.00254674	427605	0.04055	0.225739	0.857442	noBMI	Opiates and related narcotics causing adverse effects in therapeutic use	injuries & poisonings	functional_LOF	all
245	18	60372348	MC4R	0.000760047	427605	-0.16438	0.922493	0.858573	noBMI	Thyroiditis	endocrine/metabolic	functional_LOF	5e-05
345	18	60372348	MC4R	0.00254674	427605	-0.0309614	0.173891	0.858683	noBMI	Epilepsy, recurrent seizures, convulsions	neurological	functional_LOF	0.005
345	18	60372348	MC4R	0.00254674	427605	-0.0309614	0.173891	0.858683	noBMI	Epilepsy, recurrent seizures, convulsions	neurological	functional_LOF	all
201	18	60372348	MC4R	0.00254674	427605	-0.0980632	0.551612	0.858899	noBMI	Hodgkin's disease	neoplasms	functional_LOF	0.005
201	18	60372348	MC4R	0.00254674	427605	-0.0980632	0.551612	0.858899	noBMI	Hodgkin's disease	neoplasms	functional_LOF	all
450	18	60372348	MC4R	0.00254674	427605	-0.0504465	0.284142	0.859085	noBMI	Noninfectious disorders of lymphatic channels	circulatory system	functional_LOF	0.005
450	18	60372348	MC4R	0.00254674	427605	-0.0504465	0.284142	0.859085	noBMI	Noninfectious disorders of lymphatic channels	circulatory system	functional_LOF	all
304	18	60372348	MC4R	0.00254674	427605	-0.11731	0.667802	0.860556	noBMI	Adjustment reaction	mental disorders	functional_LOF	0.005
304	18	60372348	MC4R	0.00254674	427605	-0.11731	0.667802	0.860556	noBMI	Adjustment reaction	mental disorders	functional_LOF	all
599	18	60372348	MC4R	0.000760047	427605	-0.0437519	0.250753	0.861487	noBMI	Other symptoms/disorders or the urinary system	genitourinary	functional_LOF	5e-05
362.29	18	60372348	MC4R	0.00254674	427605	0.0284921	0.16445	0.86245	noBMI	Macular degeneration (senile) of retina NOS	sense organs	functional_LOF	0.005
362.29	18	60372348	MC4R	0.00254674	427605	0.0284921	0.16445	0.86245	noBMI	Macular degeneration (senile) of retina NOS	sense organs	functional_LOF	all
228	18	60372348	MC4R	0.000760047	427605	0.0682307	0.394025	0.862523	noBMI	Hemangioma and lymphangioma, any site	neoplasms	functional_LOF	5e-05
739	18	60372348	MC4R	0.00254674	427605	0.189501	1.09515	0.862623	noBMI	Contracture of joint	musculoskeletal	functional_LOF	0.005
739	18	60372348	MC4R	0.00254674	427605	0.189501	1.09515	0.862623	noBMI	Contracture of joint	musculoskeletal	functional_LOF	all
770	18	60372348	MC4R	0.000760047	427605	0.0912016	0.527759	0.862802	noBMI	Myalgia and myositis unspecified	symptoms	functional_LOF	5e-05
800.1	18	60372348	MC4R	0.00254674	427605	0.0906815	0.525456	0.862984	noBMI	Fracture of neck of femur	injuries & poisonings	functional_LOF	0.005
800.1	18	60372348	MC4R	0.00254674	427605	0.0906815	0.525456	0.862984	noBMI	Fracture of neck of femur	injuries & poisonings	functional_LOF	all
189.2	18	60372348	MC4R	0.000760047	427605	0.0906642	0.52783	0.86362	noBMI	Cancer of bladder	neoplasms	functional_LOF	5e-05
300.13	18	60372348	MC4R	0.000760047	427605	0.0801839	0.468323	0.864055	noBMI	Phobia	mental disorders	functional_LOF	5e-05
766	18	60372348	MC4R	0.000760047	427605	0.0900178	0.527294	0.864447	noBMI	Neuralgia, neuritis, and radiculitis NOS	symptoms	functional_LOF	5e-05
285.2	18	60372348	MC4R	0.000760047	427605	0.1858	1.09322	0.865044	noBMI	Anemia of chronic disease	hematopoietic	functional_LOF	5e-05
227.1	18	60372348	MC4R	0.00254674	427605	-0.113635	0.669548	0.865231	noBMI	Benign neoplasm of adrenal gland	neoplasms	functional_LOF	0.005
227.1	18	60372348	MC4R	0.00254674	427605	-0.113635	0.669548	0.865231	noBMI	Benign neoplasm of adrenal gland	neoplasms	functional_LOF	all
379.3	18	60372348	MC4R	0.00254674	427605	0.0309435	0.182709	0.865513	noBMI	Aphakia and other disorders of lens	sense organs	functional_LOF	0.005
379.3	18	60372348	MC4R	0.00254674	427605	0.0309435	0.182709	0.865513	noBMI	Aphakia and other disorders of lens	sense organs	functional_LOF	all
204.12	18	60372348	MC4R	0.00254674	427605	-0.0732227	0.434084	0.866046	noBMI	Lymphoid leukemia, chronic	neoplasms	functional_LOF	0.005
204.12	18	60372348	MC4R	0.00254674	427605	-0.0732227	0.434084	0.866046	noBMI	Lymphoid leukemia, chronic	neoplasms	functional_LOF	all
592.2	18	60372348	MC4R	0.000760047	427605	-0.154177	0.923646	0.867431	noBMI	Urethritis and urethral syndrome	genitourinary	functional_LOF	5e-05
117	18	60372348	MC4R	0.000760047	427605	0.180107	1.08979	0.868733	noBMI	Mycoses	infectious diseases	functional_LOF	5e-05
704.2	18	60372348	MC4R	0.00254674	427605	-0.110986	0.671633	0.868749	noBMI	Hirsutism	dermatologic	functional_LOF	0.005
704.2	18	60372348	MC4R	0.00254674	427605	-0.110986	0.671633	0.868749	noBMI	Hirsutism	dermatologic	functional_LOF	all
613.7	18	60372348	MC4R	0.000760047	427605	-0.152548	0.925119	0.869027	noBMI	Other signs and symptoms in breast	genitourinary	functional_LOF	5e-05
717	18	60372348	MC4R	0.000760047	427605	-0.071953	0.438453	0.869647	noBMI	Polymyalgia Rheumatica	musculoskeletal	functional_LOF	5e-05
276.42	18	60372348	MC4R	0.00254674	427605	0.0965876	0.607912	0.87376	noBMI	Alkalosis	endocrine/metabolic	functional_LOF	0.005
276.42	18	60372348	MC4R	0.00254674	427605	0.0965876	0.607912	0.87376	noBMI	Alkalosis	endocrine/metabolic	functional_LOF	all
446.5	18	60372348	MC4R	0.000760047	427605	-0.146607	0.928449	0.874532	noBMI	Giant cell arteritis	circulatory system	functional_LOF	5e-05
709.2	18	60372348	MC4R	0.00254674	427605	0.0637359	0.424799	0.880735	noBMI	Sicca syndrome	dermatologic	functional_LOF	0.005
709.2	18	60372348	MC4R	0.00254674	427605	0.0637359	0.424799	0.880735	noBMI	Sicca syndrome	dermatologic	functional_LOF	all
1005	18	60372348	MC4R	0.00254674	427605	0.0291025	0.194504	0.881061	noBMI	Other symptoms	NULL	functional_LOF	0.005
1005	18	60372348	MC4R	0.00254674	427605	0.0291025	0.194504	0.881061	noBMI	Other symptoms	NULL	functional_LOF	all
315	18	60372348	MC4R	0.000760047	427605	-0.139366	0.932818	0.881235	noBMI	Develomental delays and disorders	mental disorders	functional_LOF	5e-05
709.7	18	60372348	MC4R	0.000760047	427605	-0.0590123	0.40034	0.882812	noBMI	Unspecified diffuse connective tissue disease	dermatologic	functional_LOF	5e-05
442.2	18	60372348	MC4R	0.00254674	427605	-0.13732	0.933956	0.883108	noBMI	Aneurysm of iliac artery	circulatory system	functional_LOF	0.005
442.2	18	60372348	MC4R	0.00254674	427605	-0.13732	0.933956	0.883108	noBMI	Aneurysm of iliac artery	circulatory system	functional_LOF	all
939	18	60372348	MC4R	0.00254674	427605	0.0136643	0.0929699	0.883151	noBMI	Atopic/contact dermatitis due to other or unspecified	dermatologic	functional_LOF	0.005
939	18	60372348	MC4R	0.00254674	427605	0.0136643	0.0929699	0.883151	noBMI	Atopic/contact dermatitis due to other or unspecified	dermatologic	functional_LOF	all
475	18	60372348	MC4R	0.000760047	427605	-0.0352623	0.242666	0.884464	noBMI	Chronic sinusitis	respiratory	functional_LOF	5e-05
433.31	18	60372348	MC4R	0.000760047	427605	0.0570295	0.393213	0.884684	noBMI	Transient cerebral ischemia	circulatory system	functional_LOF	5e-05
803.1	18	60372348	MC4R	0.000760047	427605	-0.0981264	0.680221	0.885298	noBMI	Fracture of humerus	injuries & poisonings	functional_LOF	5e-05
300	18	60372348	MC4R	0.000760047	427605	-0.13475	0.934324	0.885325	noBMI	Anxiety disorders	mental disorders	functional_LOF	5e-05
364.9	18	60372348	MC4R	0.00254674	427605	-0.133404	0.936508	0.886726	noBMI	Cornea replaced by transplant	sense organs	functional_LOF	0.005
364.9	18	60372348	MC4R	0.00254674	427605	-0.133404	0.936508	0.886726	noBMI	Cornea replaced by transplant	sense organs	functional_LOF	all
556	18	60372348	MC4R	0.000760047	427605	-0.131757	0.935754	0.888025	noBMI	Ulceration of the lower GI tract	digestive	functional_LOF	5e-05
379.3	18	60372348	MC4R	0.000760047	427605	-0.0481554	0.349899	0.890535	noBMI	Aphakia and other disorders of lens	sense organs	functional_LOF	5e-05
727	18	60372348	MC4R	0.000760047	427605	0.0790891	0.603061	0.89566	noBMI	Other disorders of synovium, tendon, and bursa	musculoskeletal	functional_LOF	5e-05
530.1	18	60372348	MC4R	0.000760047	427605	0.0282753	0.216211	0.895952	noBMI	Esophagitis, GERD and related diseases	digestive	functional_LOF	5e-05
285.2	18	60372348	MC4R	0.00254674	427605	-0.0720145	0.559868	0.897652	noBMI	Anemia of chronic disease	hematopoietic	functional_LOF	0.005
285.2	18	60372348	MC4R	0.00254674	427605	-0.0720145	0.559868	0.897652	noBMI	Anemia of chronic disease	hematopoietic	functional_LOF	all
346	18	60372348	MC4R	0.000760047	427605	-0.895235	7.0574	0.899059	noBMI	Abnormal findings on study of brain and/or nervous system	neurological	functional_LOF	5e-05
575.7	18	60372348	MC4R	0.00254674	427605	-0.0342824	0.275339	0.900912	noBMI	Other disorders of gallbladder	digestive	functional_LOF	0.005
575.7	18	60372348	MC4R	0.00254674	427605	-0.0342824	0.275339	0.900912	noBMI	Other disorders of gallbladder	digestive	functional_LOF	all
569.1	18	60372348	MC4R	0.000760047	427605	-0.115946	0.945188	0.902369	noBMI	Toxic gastroenteritis and colitis	digestive	functional_LOF	5e-05
172.2	18	60372348	MC4R	0.00254674	427605	-0.0103707	0.0845587	0.902388	noBMI	Other non-epithelial cancer of skin	neoplasms	functional_LOF	0.005
172.2	18	60372348	MC4R	0.00254674	427605	-0.0103707	0.0845587	0.902388	noBMI	Other non-epithelial cancer of skin	neoplasms	functional_LOF	all
965.1	18	60372348	MC4R	0.000760047	427605	-0.0492808	0.403085	0.902694	noBMI	Opiates and related narcotics causing adverse effects in therapeutic use	injuries & poisonings	functional_LOF	5e-05
217.1	18	60372348	MC4R	0.00254674	427605	0.0474928	0.389438	0.902937	noBMI	Nevus, non-neoplastic	neoplasms	functional_LOF	0.005
217.1	18	60372348	MC4R	0.00254674	427605	0.0474928	0.389438	0.902937	noBMI	Nevus, non-neoplastic	neoplasms	functional_LOF	all
555.21	18	60372348	MC4R	0.00254674	427605	-0.0529957	0.438107	0.903719	noBMI	Ulcerative colitis (chronic)	digestive	functional_LOF	0.005
555.21	18	60372348	MC4R	0.00254674	427605	-0.0529957	0.438107	0.903719	noBMI	Ulcerative colitis (chronic)	digestive	functional_LOF	all
289.8	18	60372348	MC4R	0.00254674	427605	-0.0677996	0.560933	0.903795	noBMI	Polycythemia, secondary	hematopoietic	functional_LOF	0.005
289.8	18	60372348	MC4R	0.00254674	427605	-0.0677996	0.560933	0.903795	noBMI	Polycythemia, secondary	hematopoietic	functional_LOF	all
426.91	18	60372348	MC4R	0.00254674	427605	0.0228184	0.19122	0.905014	noBMI	Cardiac pacemaker in situ	circulatory system	functional_LOF	0.005
426.91	18	60372348	MC4R	0.00254674	427605	0.0228184	0.19122	0.905014	noBMI	Cardiac pacemaker in situ	circulatory system	functional_LOF	all
246	18	60372348	MC4R	0.000760047	427605	0.0617164	0.519327	0.905403	noBMI	Other disorders of thyroid	endocrine/metabolic	functional_LOF	5e-05
389	18	60372348	MC4R	0.00254674	427605	0.0133152	0.112697	0.905949	noBMI	Hearing loss	sense organs	functional_LOF	0.005
389	18	60372348	MC4R	0.00254674	427605	0.0133152	0.112697	0.905949	noBMI	Hearing loss	sense organs	functional_LOF	all
79	18	60372348	MC4R	0.000760047	427605	-0.0207614	0.178167	0.907235	noBMI	Viral infection	infectious diseases	functional_LOF	5e-05
740.1	18	60372348	MC4R	0.000760047	427605	-0.0217799	0.187374	0.907464	noBMI	Osteoarthritis; localized	musculoskeletal	functional_LOF	5e-05
512.1	18	60372348	MC4R	0.000760047	427605	-0.110064	0.947216	0.907496	noBMI	Wheezing	respiratory	functional_LOF	5e-05
361.2	18	60372348	MC4R	0.00254674	427605	-0.109815	0.949772	0.907951	noBMI	Retinoschisis and retinal cysts	sense organs	functional_LOF	0.005
361.2	18	60372348	MC4R	0.00254674	427605	-0.109815	0.949772	0.907951	noBMI	Retinoschisis and retinal cysts	sense organs	functional_LOF	all
559	18	60372348	MC4R	0.00254674	427605	0.0316407	0.274032	0.908078	noBMI	Ileostomy status	digestive	functional_LOF	0.005
559	18	60372348	MC4R	0.00254674	427605	0.0316407	0.274032	0.908078	noBMI	Ileostomy status	digestive	functional_LOF	all
496.2	18	60372348	MC4R	0.000760047	427605	-0.109419	0.948152	0.908126	noBMI	Chronic bronchitis	respiratory	functional_LOF	5e-05
697	18	60372348	MC4R	0.00254674	427605	0.0391918	0.342082	0.908787	noBMI	Sarcoidosis	dermatologic	functional_LOF	0.005
697	18	60372348	MC4R	0.00254674	427605	0.0391918	0.342082	0.908787	noBMI	Sarcoidosis	dermatologic	functional_LOF	all
871	18	60372348	MC4R	0.000760047	427605	-0.0334182	0.300871	0.91156	noBMI	Open wounds of extremities	injuries & poisonings	functional_LOF	5e-05
594.3	18	60372348	MC4R	0.00254674	427605	-0.0268347	0.242263	0.911801	noBMI	Calculus of ureter	genitourinary	functional_LOF	0.005
594.3	18	60372348	MC4R	0.00254674	427605	-0.0268347	0.242263	0.911801	noBMI	Calculus of ureter	genitourinary	functional_LOF	all
418	18	60372348	MC4R	0.000760047	427605	0.0145834	0.13234	0.912253	noBMI	Nonspecific chest pain	circulatory system	functional_LOF	5e-05
172.2	18	60372348	MC4R	0.000760047	427605	0.0170312	0.156462	0.91332	noBMI	Other non-epithelial cancer of skin	neoplasms	functional_LOF	5e-05
300.3	18	60372348	MC4R	0.000760047	427605	-0.101954	0.951396	0.91466	noBMI	Obsessive-compulsive disorders	mental disorders	functional_LOF	5e-05
853	18	60372348	MC4R	0.00254674	427605	0.0488594	0.460693	0.915538	noBMI	Complication of colostomy or enterostomy	injuries & poisonings	functional_LOF	0.005
853	18	60372348	MC4R	0.00254674	427605	0.0488594	0.460693	0.915538	noBMI	Complication of colostomy or enterostomy	injuries & poisonings	functional_LOF	all
270.33	18	60372348	MC4R	0.00254674	427605	0.0777194	0.737435	0.916065	noBMI	Amyloidosis	endocrine/metabolic	functional_LOF	0.005
270.33	18	60372348	MC4R	0.00254674	427605	0.0777194	0.737435	0.916065	noBMI	Amyloidosis	endocrine/metabolic	functional_LOF	all
443.1	18	60372348	MC4R	0.000760047	427605	0.0482683	0.461158	0.91664	noBMI	Raynaud's syndrome	circulatory system	functional_LOF	5e-05
477	18	60372348	MC4R	0.000760047	427605	-0.0390181	0.374858	0.9171	noBMI	Epistaxis or throat hemorrhage	respiratory	functional_LOF	5e-05
371.3	18	60372348	MC4R	0.000760047	427605	0.0295057	0.28625	0.917902	noBMI	Inflammation of eyelids	sense organs	functional_LOF	5e-05
292	18	60372348	MC4R	0.000760047	427605	-0.057857	0.565768	0.918548	noBMI	Neurological disorders	mental disorders	functional_LOF	5e-05
290	18	60372348	MC4R	0.00254674	427605	0.0262105	0.25691	0.918739	noBMI	Delirium dementia and amnestic and other cognitive disorders	mental disorders	functional_LOF	0.005
[truncated: 129 more rows]

[truncated: 5 more sheets: Table S11, Table S12, Table S13, Table S14, Table S15]
